# Supplementary material for: DNA methylation patterns at birth predict health outcomes in young adults born very low birthweight
Source: Clin Epigenetics. 2023 Mar 23;15:47. doi: 10.1186/s13148-023-01463-3 (PMC10035230; doi:10.1186/s13148-023-01463-3)
Supplement: Supplementary file 4 — Additional file 4: Table S2. Full list of 16407 CpGs with methylation that differed between VLBW cases and controls after adjusting for false discovery rate (Benjamini-Hochberg FDR adj-p<0.05). [file 13148_2023_1463_MOESM4_ESM.xlsx]

## Sheet: Sheet1
TargetID	CHR	Position_b37	UCSC_RefGene_Name	p-value*	q-value**	Difference	Fold change	R-statistic
cg02001279	19	940967	ARID3A	1.00583e-37	8.2754e-32	0.205316	1.15294	0.86155
cg07835443	16	89734986	C16orf55	3.17106e-35	1.30448e-29	0.283005	1.21673	0.846674
cg10461390	4	151324223	LRBA;LRBA	9.62642e-30	2.64002e-24	0.206249	1.15368	0.807479
cg04347477	12	125002007	NCOR2;NCOR2	1.76048e-29	3.62105e-24	0.235695	1.17747	0.805343
cg25975961	7	150600818		1.96808e-28	3.23844e-23	0.193944	1.14389	0.796527
cg17307655	9	117214672	DFNB31;DFNB31;DFNB31	2.41725e-28	3.31462e-23	0.192768	1.14295	0.795756
cg16725984	16	89735184	C16orf55	5.51974e-28	6.48759e-23	0.172609	1.12709	0.792624
cg06870470	19	11315767	DOCK6	1.30799e-27	1.34517e-22	0.226399	1.16991	0.789292
cg09476997	16	2087932	SLC9A3R2;SLC9A3R2	8.44512e-27	7.72017e-22	-0.295389	0.814853	-0.781879
cg12713583	19	940724	ARID3A	9.54219e-27	7.85075e-22	0.18128	1.13389	0.781384
cg19274030	3	98489745	ST3GAL6;ST3GAL6;ST3GAL6;ST3GAL6;ST3GAL6;ST3GAL6	2.117e-26	1.58341e-21	0.158502	1.11613	0.778117
cg00406098	13	40716180		4.18841e-26	2.64642e-21	0.167402	1.12303	0.775275
cg06063190	10	55163525		4.41442e-26	2.64642e-21	0.162651	1.11934	0.775054
cg11932158	3	155422129	PLCH1	4.50323e-26	2.64642e-21	0.135607	1.09856	0.774971
cg19333758	12	48135549	RAPGEF3;RAPGEF3;RAPGEF3	7.05267e-26	3.86835e-21	0.221907	1.16627	0.773076
cg19744173	2	112913178	FBLN7;FBLN7	7.735e-26	3.97744e-21	0.139642	1.10163	0.772684
cg25715278	10	126040305		3.21252e-25	1.55475e-20	0.10591	1.07617	0.766536
cg26708048	17	7087655		1.08133e-24	4.94251e-20	0.164352	1.12066	0.761141
cg18623216	3	155421970	PLCH1;PLCH1	1.23585e-24	5.12002e-20	0.140379	1.10219	0.760539
cg12405088	22	43257120		1.24462e-24	5.12002e-20	0.138339	1.10064	0.760507
cg07319811	1	156896259	LRRC71	1.86661e-24	7.31304e-20	0.143863	1.10486	0.758667
cg18598117	19	941126	ARID3A	3.74655e-24	1.40111e-19	0.130551	1.09471	0.755467
cg08817867	17	19656554		7.02833e-24	2.51413e-19	0.205163	1.15282	0.752533
cg25954315	12	4257682		8.20568e-24	2.81298e-19	0.16424	1.12058	0.751805
cg27518892	16	57566936	CCDC102A	2.28627e-23	7.52403e-19	0.111125	1.08007	0.746921
cg27513759	1	79299324		2.45691e-23	7.77461e-19	0.14371	1.10474	0.746574
cg24024661	19	1074425	HMHA1	4.30944e-23	1.31317e-18	0.15071	1.11012	0.743843
cg26240885	12	15055618		6.364e-23	1.86997e-18	0.162916	1.11955	0.741928
cg04118945	10	125865787		1.04726e-22	2.97113e-18	0.198496	1.1475	0.739456
cg15035133	22	37962637	CDC42EP1	1.73985e-22	4.7715e-18	0.136838	1.09949	0.736908
cg03047995	14	24601588	FITM1	2.86511e-22	7.60402e-18	0.146945	1.10722	0.734375
cg20334115	1	226107899	PYCR2	3.19382e-22	8.21152e-18	0.16495	1.12113	0.73382
cg13492490	15	75341993	PPCDC;PPCDC;PPCDC;PPCDC;PPCDC;PPCDC;PPCDC	3.88536e-22	9.68679e-18	0.0807406	1.05756	0.732814
cg21262198	3	155422159	PLCH1	6.09947e-22	1.47597e-17	0.125721	1.09105	0.730482
cg03717364	2	43202481		6.48026e-22	1.52331e-17	-0.124603	0.917257	-0.730167
cg23009865	15	65615447		1.17587e-21	2.68731e-17	0.22406	1.16802	0.727044
cg14908202	8	39184649	ADAM5	1.7848e-21	3.96872e-17	0.128515	1.09317	0.724832
cg10714639	19	1075104	HMHA1	5.7085e-21	1.23595e-16	0.155355	1.1137	0.71855
cg11471559	20	37529715	PPP1R16B;PPP1R16B	6.13194e-21	1.29359e-16	0.16863	1.12399	0.718158
cg03901411	14	22901486		6.97734e-21	1.43514e-16	0.231715	1.17423	0.717449
cg24296397	3	49692537	BSN	9.20215e-21	1.84658e-16	0.110043	1.07926	0.715921
cg20207982	6	149487922		1.14665e-20	2.24619e-16	0.133174	1.0967	0.714699
cg12428797	8	144678360	EEF1D;EEF1D;EEF1D;EEF1D;EEF1D;EEF1D;EEF1D;EEF1D	1.62602e-20	3.11114e-16	0.159614	1.11699	0.712746
cg02430430	15	74532450	CCDC33	1.99787e-20	3.73575e-16	0.143135	1.1043	0.711587
cg09580592	17	907643	ABR;ABR;ABR	2.7779e-20	5.07888e-16	-0.167902	0.890136	-0.709719
cg23062810	7	73720808	CLIP2;CLIP2	3.13854e-20	5.61349e-16	0.13977	1.10173	0.709024
cg25017876	10	98066585	DNTT;DNTT	3.65339e-20	6.27259e-16	0.202095	1.15037	0.708156
cg20675152	7	92456994	CDK6;CDK6	3.65953e-20	6.27259e-16	0.177734	1.13111	0.708146
cg24797865	21	46331470	ITGB2;ITGB2;ITGB2	3.81615e-20	6.40756e-16	0.136412	1.09917	0.707906
cg18878242	3	186848672	RPL39L	4.16792e-20	6.85823e-16	0.191489	1.14194	0.707401
cg10542197	6	151246895	MTHFD1L;MTHFD1L;MTHFD1L	4.83117e-20	7.79373e-16	0.0861424	1.06153	0.706551
cg03930153	3	176868896	TBL1XR1	6.42588e-20	1.0167e-15	0.169486	1.12466	0.704901
cg16356456	7	73720870	CLIP2;CLIP2	8.02613e-20	1.24593e-15	0.13547	1.09845	0.703607
cg26027170	17	37394705		8.76503e-20	1.33544e-15	0.127771	1.0926	0.703093
cg13924996	11	67053829	ADRBK1	1.38363e-19	2.06976e-15	0.140818	1.10253	0.700408
cg26077811	11	119232263	USP2;USP2	1.50075e-19	2.20487e-15	-0.136581	0.909672	-0.699927
cg14557185	3	149374763	WWTR1;WWTR1;WWTR1	1.77104e-19	2.55633e-15	-0.254814	0.838095	-0.698944
cg08894487	19	941243	ARID3A	1.9547e-19	2.77278e-15	0.129736	1.09409	0.698357
cg07813031	1	61298421		2.07477e-19	2.89322e-15	0.1269	1.09194	0.698001
cg14368221	9	18260702		2.63098e-19	3.6077e-15	0.162187	1.11898	0.696578
cg20593464	11	63304928	RARRES3	2.96271e-19	3.99597e-15	0.170321	1.12531	0.695864
cg05394561	17	39465682	KRTAP16-1	3.72658e-19	4.94517e-15	0.11173	1.08052	0.694478
cg10392188	10	11203213	CELF2;CELF2	3.87027e-19	5.05433e-15	0.124862	1.0904	0.694249
cg12732215	3	37795217	ITGA9-AS1;ITGA9	5.01415e-19	6.44586e-15	0.147803	1.10788	0.692673
cg13687834	10	3514783		6.36424e-19	8.05557e-15	0.210141	1.1568	0.691214
cg26467270	17	76718664	CYTH1;CYTH1;CYTH1	6.67443e-19	8.32019e-15	0.136795	1.09946	0.690921
cg27262054	16	73067525	ZFHX3;ZFHX3	6.887e-19	8.45704e-15	-0.122595	0.918534	-0.690729
cg11960794	22	19651048		7.05751e-19	8.53897e-15	0.108402	1.07803	0.690578
cg09615493	16	81030827	CMC2	7.70689e-19	9.18953e-15	0.191341	1.14182	0.690036
cg01498832	17	78682934	RPTOR;RPTOR	8.09581e-19	9.51537e-15	0.109552	1.07889	0.689732
cg10575026	11	94886618	LOC101929295	9.30485e-19	1.06825e-14	0.182673	1.13498	0.688871
cg14527110	5	131561292	P4HA2;P4HA2;P4HA2;P4HA2;P4HA2	9.34853e-19	1.06825e-14	0.100557	1.07219	0.688842
cg16851139	20	36024647	SRC;SRC	1.50068e-18	1.67317e-14	-0.271812	0.828278	-0.685891
cg10357314	11	94886261		1.5049e-18	1.67317e-14	0.164025	1.12041	0.685873
cg21363233	12	76178654		1.66398e-18	1.82536e-14	0.130546	1.09471	0.685242
cg13377771	17	78398120	ENDOV;ENDOV;ENDOV	1.77321e-18	1.9196e-14	0.165159	1.12129	0.684842
cg04272820	17	38228538	THRA;THRA	1.97852e-18	2.11403e-14	0.114382	1.08251	0.684151
cg17747781	8	143383498	TSNARE1;TSNARE1	2.0076e-18	2.11761e-14	0.104036	1.07478	0.684058
cg13173268	2	198060477	ANKRD44;ANKRD44	3.06301e-18	3.18995e-14	0.14401	1.10497	0.681375
cg15043384	3	149374761	WWTR1;WWTR1;WWTR1	3.53013e-18	3.61352e-14	-0.20259	0.868989	-0.680467
cg23850764	17	39458879	KRTAP29-1	3.55756e-18	3.61352e-14	0.122857	1.08889	0.680417
cg04414297	16	5167362		3.81356e-18	3.81469e-14	0.126901	1.09195	0.679971
cg15445952	22	43653574	SCUBE1	3.84835e-18	3.81469e-14	0.126306	1.0915	0.679913
cg01384943	2	29339602	CLIP4;CLIP4;CLIP4;CLIP4	4.12374e-18	4.03901e-14	0.125524	1.0909	0.679469
cg22091496	10	18698728	CACNB2;CACNB2;CACNB2;CACNB2;CACNB2;CACNB2;CACNB2;CACNB2;CACNB2	4.73433e-18	4.58251e-14	0.12444	1.09008	0.678579
cg11351115	11	75491404	DGAT2;DGAT2	5.07045e-18	4.85078e-14	0.15764	1.11546	0.678135
cg24911721	22	46508454	MIRLET7A3;LOC400931;MIRLET7B	6.40864e-18	6.06052e-14	-0.120958	0.919577	-0.676616
cg12587615	19	11472397	LPPR2;LPPR2	6.52601e-18	6.07778e-14	-0.185983	0.87905	-0.676498
cg21180953	18	42489607	SETBP1	6.57464e-18	6.07778e-14	0.1419	1.10336	0.676449
cg26701500	20	36024614	SRC;SRC	7.83691e-18	7.16416e-14	-0.133894	0.911368	-0.675303
cg08326019	19	11472261	LPPR2;LPPR2	7.93138e-18	7.17085e-14	-0.238037	0.847898	-0.675225
cg02390408	1	47987281		8.12597e-18	7.26692e-14	0.149181	1.10894	0.675066
cg14347274	12	66459516		9.1814e-18	8.12249e-14	0.135701	1.09863	0.674265
cg17133774	1	6198667	CHD5	9.65409e-18	8.4498e-14	0.191159	1.14168	0.673936
cg07081807	2	23872854	KLHL29	1.12591e-17	9.75088e-14	0.101893	1.07318	0.672922
cg20068209	6	75988568	TMEM30A;TMEM30A	1.22356e-17	1.04862e-13	0.12882	1.0934	0.672373
cg16103712	8	99023869	MATN2;MATN2	1.4892e-17	1.25186e-13	0.151205	1.1105	0.671069
cg06379435	19	3344273		1.49114e-17	1.25186e-13	0.133787	1.09717	0.671061
cg19378312	19	10372565		1.60101e-17	1.33052e-13	0.125692	1.09103	0.670588
cg06595903	2	44585866	PREPL;PREPL;PREPL;PREPL;PREPL;PREPL;PREPL	1.63508e-17	1.34525e-13	0.137615	1.10008	0.670447
cg05283597	3	52812410	ITIH1;ITIH1	1.76463e-17	1.43746e-13	0.123841	1.08963	0.669938
cg03972892	3	72305191		1.95355e-17	1.57228e-13	0.110667	1.07973	0.669258
cg00540570	20	36024669	SRC;SRC	1.96836e-17	1.57228e-13	-0.170772	0.888367	-0.669208
cg05160449	21	43580161		2.29464e-17	1.81528e-13	0.109544	1.07889	0.668178
cg20040976	15	70766226		2.6938e-17	2.11076e-13	0.121772	1.08807	0.667098
cg15486353	2	68202323		2.80937e-17	2.1631e-13	0.122692	1.08876	0.666814
cg25638549	10	13692225	FRMD4A	2.81318e-17	2.1631e-13	0.162546	1.11926	0.666805
cg24815934	21	46332181	ITGB2;ITGB2	3.1777e-17	2.42076e-13	0.0990851	1.07109	0.66598
cg07810039	1	218524558	TGFB2;TGFB2	3.75212e-17	2.83213e-13	0.114916	1.08291	0.66485
cg15555527	4	80885981	ANTXR2	4.25885e-17	3.18539e-13	-0.211445	0.863672	-0.663986
cg20411181	2	46191465	PRKCE	5.48524e-17	4.0657e-13	0.149511	1.10919	0.662251
cg11494235	1	65493570		5.85205e-17	4.26288e-13	0.153399	1.11219	0.661805
cg16015397	21	46331472	ITGB2;ITGB2;ITGB2	5.85488e-17	4.26288e-13	0.140464	1.10226	0.661802
cg26095923	10	63747939	ARID5B	6.77924e-17	4.8926e-13	0.130028	1.09431	0.66079
cg16251489	16	17490793	XYLT1	7.37208e-17	5.27418e-13	0.133474	1.09693	0.660209
cg09888330	1	156786010	SH2D2A;NTRK1;SH2D2A;SH2D2A;SH2D2A;SH2D2A	8.70988e-17	6.17757e-13	-0.0868118	0.941601	-0.659051
cg15195477	1	159851933	CFAP45	8.99359e-17	6.32427e-13	0.135538	1.0985	0.658828
cg24474852	1	230850050	AGT;AGT	1.13943e-16	7.94455e-13	-0.103434	0.930815	-0.657173
cg04521626	17	4714200	PLD2	1.21828e-16	8.42294e-13	0.117896	1.08515	0.656704
cg11482879	17	4480083		1.41445e-16	9.69769e-13	-0.164673	0.892131	-0.655653
cg07338715	2	109649281		1.45148e-16	9.86937e-13	0.0985107	1.07067	0.65547
cg25953130	10	63753550	ARID5B	2.13056e-16	1.4368e-12	0.143985	1.10495	0.652747
cg23703946	2	40445954	SLC8A1-AS1;SLC8A1;SLC8A1;SLC8A1;SLC8A1;SLC8A1	2.20157e-16	1.47262e-12	0.232857	1.17516	0.652514
cg26859083	3	55002054	LRTM1;CACNA2D3	2.56346e-16	1.70086e-12	-0.149819	0.901364	-0.651425
cg19029445	17	907732	ABR;ABR;ABR	2.84638e-16	1.87346e-12	-0.138587	0.908409	-0.650674
cg16364693	20	36024650	SRC;SRC	2.9124e-16	1.90171e-12	-0.161548	0.894066	-0.650509
cg24159436	3	16974681	PLCL2;PLCL2;PLCL2	3.42849e-16	2.22107e-12	0.0876535	1.06264	0.649333
cg00161114	9	31542525		4.05971e-16	2.60944e-12	-0.103259	0.930928	-0.64811
cg27448161	12	53472792	SPRYD3	4.34113e-16	2.7687e-12	0.0715306	1.05083	0.647623
cg11228680	17	39465330	KRTAP16-1	4.72826e-16	2.99241e-12	0.100282	1.07198	0.647002
cg03747456	12	52586127	KRT80;KRT80	5.23213e-16	3.27742e-12	0.119456	1.08632	0.646263
cg21842274	5	76248637	CRHBP	5.25827e-16	3.27742e-12	0.129197	1.09368	0.646226
cg08943494	11	36422615	PRR5L;PRR5L;PRR5L;PRR5L;PRR5L	5.47555e-16	3.38719e-12	0.134484	1.0977	0.64593
cg05436254	16	68321716	SLC7A6;SLC7A6	5.70432e-16	3.49728e-12	0.106483	1.0766	0.645631
cg12970171	5	6766613		5.73854e-16	3.49728e-12	0.0990363	1.07106	0.645587
cg18900591	20	50419193	SALL4	6.10909e-16	3.69573e-12	-0.158467	0.895977	-0.645128
cg04920452	17	76227681	LOC283999	6.97308e-16	4.18762e-12	-0.119188	0.920705	-0.644156
cg03245099	1	28201862	THEMIS2;THEMIS2;THEMIS2;THEMIS2;THEMIS2	7.14292e-16	4.25853e-12	0.122461	1.08859	0.643979
cg16300030	6	32908980	HLA-DMB	7.45427e-16	4.41218e-12	0.138947	1.1011	0.643664
cg11769995	16	68321730	SLC7A6;SLC7A6	8.16672e-16	4.79935e-12	0.104889	1.07541	0.64299
cg25428553	2	105275706		8.90032e-16	5.15884e-12	-0.110015	0.926579	-0.642353
cg08726900	16	89550474	ANKRD11	8.90385e-16	5.15884e-12	0.142775	1.10403	0.64235
cg19439123	17	17687621	RAI1	1.00829e-15	5.80111e-12	0.148818	1.10866	0.641427
cg06905720	4	145512579		1.02404e-15	5.85083e-12	0.0894128	1.06394	0.641312
cg22279720	10	33603872	NRP1;NRP1;NRP1;NRP1;NRP1;NRP1	1.03511e-15	5.87329e-12	0.121519	1.08788	0.641232
cg13284261	14	106351782		1.04805e-15	5.906e-12	0.0743992	1.05292	0.641139
cg15035774	16	68450892	SMPD3	1.06105e-15	5.92582e-12	0.113573	1.0819	0.641048
cg21542842	4	77899442	2011-09-01	1.06598e-15	5.92582e-12	0.0866655	1.06191	0.641013
cg13358346	17	4348147	SPNS3	1.19244e-15	6.58436e-12	0.146901	1.10719	0.640177
cg02753354	19	1074727	HMHA1	1.22225e-15	6.70396e-12	0.13102	1.09507	0.639992
cg14171369	14	75447688		1.25129e-15	6.81782e-12	-0.162772	0.893307	-0.639817
cg17149103	1	147789480		1.34729e-15	7.29257e-12	-0.127149	0.915639	-0.639263
cg11387576	9	18260848		1.51133e-15	8.11099e-12	0.18234	1.13472	0.6384
cg04495654	10	77043390	ZNF503	1.51821e-15	8.11099e-12	-0.157201	0.896763	-0.638366
cg02014179	3	128758623	EFCC1	1.8048e-15	9.57988e-12	0.126147	1.09138	0.637062
cg17298925	5	6828054		1.87801e-15	9.90458e-12	0.194971	1.1447	0.636762
cg22360016	2	105276153		1.93929e-15	1.01627e-11	-0.0933857	0.93732	-0.636519
cg19470809	21	33865773	EVA1C;EVA1C;EVA1C	1.9585e-15	1.01983e-11	-0.12083	0.919658	-0.636444
cg21951391	3	149374689	WWTR1-AS1;WWTR1;WWTR1;WWTR1	2.01456e-15	1.04243e-11	-0.0755477	0.948982	-0.63623
cg11436362	11	67053929	ADRBK1	2.12246e-15	1.09139e-11	0.127147	1.09213	0.635834
cg12577010	7	134832544	TMEM140	2.145e-15	1.09614e-11	0.113863	1.08212	0.635754
cg20692268	1	25358981		2.21589e-15	1.12537e-11	0.116547	1.08414	0.635507
cg05294455	17	45286609	MYL4;MYL4	2.25328e-15	1.13734e-11	-0.112722	0.924842	-0.63538
cg18365406	19	11472110	LPPR2;LPPR2	2.31136e-15	1.15954e-11	-0.184784	0.879781	-0.635186
cg07638500	3	123371420	MYLK;MYLK;MYLK;MYLK	2.41184e-15	1.20262e-11	-0.116099	0.922679	-0.634862
cg12856497	17	55525538	MSI2;MSI2	2.50709e-15	1.24258e-11	0.136317	1.0991	0.634567
cg08757768	19	2423332	TMPRSS9	2.83851e-15	1.39842e-11	0.137561	1.10004	0.633619
cg14214856	10	36965362		3.00989e-15	1.47402e-11	0.112177	1.08086	0.63317
cg09024656	5	123790370		3.79298e-15	1.84653e-11	0.0921591	1.06596	0.631391
cg11882607	3	12858926	CAND2;CAND2	3.82491e-15	1.85112e-11	0.0893558	1.0639	0.631327
cg02137956	7	157092982		4.00183e-15	1.92542e-11	0.0960079	1.06881	0.630978
cg22894232	6	1856734	GMDS;GMDS	4.21699e-15	2.01715e-11	0.108417	1.07804	0.630573
cg13970113	12	63314036	PPM1H	4.31447e-15	2.04998e-11	0.109257	1.07867	0.630396
cg07186392	1	33088944	ZBTB8OS;ZBTB8OS;ZBTB8OS;ZBTB8OS;ZBTB8OS;ZBTB8OS;ZBTB8OS;ZBTB8OS	4.33547e-15	2.04998e-11	0.114098	1.0823	0.630358
cg00587472	2	6952860		4.44954e-15	2.0919e-11	0.116587	1.08417	0.630157
cg03662049	2	164204829		4.73346e-15	2.21273e-11	-0.109825	0.926701	-0.629677
cg13121392	1	43401136	SLC2A1	5.17831e-15	2.40701e-11	0.145838	1.10637	0.628979
cg04752284	21	46386748	FAM207A	5.6e-15	2.5884e-11	0.0823294	1.05873	0.628369
cg12526298	17	17875168	TOM1L2;LRRC48;LRRC48;LRRC48;LRRC48;TOM1L2	5.76032e-15	2.64763e-11	0.0873518	1.06242	0.628149
cg23925773	15	99450094	IGF1R;IGF1R	5.83859e-15	2.66869e-11	0.0818563	1.05838	0.628043
cg22351187	12	52586089	KRT80;KRT80	6.09623e-15	2.77106e-11	0.0862833	1.06163	0.627706
cg04902474	1	33233473	KIAA1522	6.54003e-15	2.94179e-11	0.0725451	1.05157	0.627156
cg20072118	12	52653637		6.54335e-15	2.94179e-11	0.125352	1.09077	0.627152
cg17680767	5	73623208		6.80522e-15	3.0429e-11	0.111267	1.08018	0.626845
cg13912311	9	127265348	NR5A1	7.57523e-15	3.36889e-11	-0.120004	0.920185	-0.626003
cg14961841	19	35539191	HPN;HPN	7.66417e-15	3.39012e-11	0.142066	1.10348	0.625911
cg21945120	10	59917324		7.99042e-15	3.51553e-11	0.0962349	1.06898	0.625583
cg10989079	X	39034075		8.32294e-15	3.64235e-11	0.108118	1.07782	0.625261
cg01894038	11	77741873		8.71556e-15	3.79399e-11	0.0520614	1.03675	0.624897
cg06466584	2	208591060	CCNYL1;CCNYL1	9.50868e-15	4.11746e-11	0.13314	1.09668	0.624209
cg12270741	22	20923814	MED15;MED15;MED15;MED15;MED15;MED15	9.5993e-15	4.12142e-11	0.184614	1.13651	0.624134
cg07310873	20	45197562	SLC13A3;SLC13A3;SLC13A3;SLC13A3;SLC13A3	9.61801e-15	4.12142e-11	0.101712	1.07305	0.624118
cg00717259	19	39742656		9.97578e-15	4.25219e-11	0.122814	1.08886	0.623829
cg27113548	14	106354912		1.00265e-14	4.25219e-11	0.0972056	1.0697	0.623788
cg26738657	7	4809628	FOXK1	1.03287e-14	4.35787e-11	0.0954664	1.06841	0.623553
cg04566512	22	46457588		1.04655e-14	4.39305e-11	-0.173853	0.886472	-0.623449
cg20033091	22	39860241	MGAT3	1.07956e-14	4.5086e-11	0.136769	1.09944	0.623202
cg16701167	6	84141234	ME1	1.09919e-14	4.56743e-11	-0.168927	0.889504	-0.623059
cg01154283	2	36603543	CRIM1	1.12611e-14	4.65578e-11	0.0664167	1.04711	0.622866
cg07242609	16	11230722	CLEC16A	1.13919e-14	4.6863e-11	0.0884228	1.06321	0.622774
cg26433582	11	68848232	TPCN2	1.28573e-14	5.2628e-11	0.131636	1.09554	0.62181
cg11518301	3	72378462		1.33481e-14	5.43663e-11	0.076458	1.05443	0.62151
cg12434132	2	25268065	EFR3B	1.42169e-14	5.75146e-11	0.110913	1.07991	0.621006
cg14455176	1	156785998	SH2D2A;SH2D2A;SH2D2A;SH2D2A;SH2D2A;NTRK1	1.42967e-14	5.75146e-11	-0.0810742	0.945354	-0.620961
cg21150327	12	96889770	CFAP54	1.43692e-14	5.75146e-11	0.150963	1.11031	0.62092
cg21757973	10	25171393	PRTFDC1;PRTFDC1	1.44264e-14	5.75146e-11	0.13594	1.09881	0.620889
cg01797501	12	65671924	MSRB3;MSRB3;MSRB3;MSRB3	1.44706e-14	5.75146e-11	0.126782	1.09186	0.620864
cg04671559	2	135161487	MGAT5	1.55091e-14	6.13461e-11	0.0771868	1.05496	0.620308
cg02294563	5	157195280		1.58133e-14	6.225e-11	0.107658	1.07748	0.620152
cg03433048	17	4806453	CHRNE	1.59171e-14	6.23602e-11	0.0840367	1.05998	0.6201
cg20072448	11	63304963	RARRES3	1.62126e-14	6.32168e-11	0.132043	1.09584	0.619952
cg15896766	6	139454831	HECA	1.66389e-14	6.45733e-11	0.112079	1.08078	0.619743
cg19875532	10	135052004	VENTX	1.68219e-14	6.49767e-11	-0.121686	0.919113	-0.619655
cg10713589	4	119989952		1.80448e-14	6.90751e-11	0.187865	1.13908	0.61909
cg02798280	19	39087135	MAP4K1;MAP4K1	1.80508e-14	6.90751e-11	-0.140642	0.907116	-0.619087
cg20033652	14	51290662	NIN;NIN;NIN;NIN	1.83508e-14	6.98981e-11	0.102214	1.07342	0.618954
cg22163280	17	72423543		2.01901e-14	7.65493e-11	-0.091838	0.938327	-0.618183
cg07790066	5	142249731	ARHGAP26-AS1;ARHGAP26;ARHGAP26	2.12261e-14	8.0108e-11	0.10017	1.0719	0.617778
cg15871206	2	239009118	ESPNL	2.16807e-14	8.14501e-11	0.101579	1.07295	0.617606
cg00506306	7	51207974	COBL;COBL;COBL	2.41627e-14	9.03621e-11	0.127117	1.09211	0.616726
cg13492133	1	183516266	SMG7;SMG7;SMG7	2.53772e-14	9.44744e-11	-0.128393	0.91485	-0.616327
cg15258711	3	187087086	RTP4	2.54935e-14	9.44799e-11	0.122111	1.08833	0.61629
cg03684054	2	25513896	DNMT3A;DNMT3A;DNMT3A	2.60514e-14	9.61147e-11	0.144547	1.10538	0.616113
cg25144135	1	1144012		2.83733e-14	1.04214e-10	0.111871	1.08063	0.615417
cg07335265	22	19710276	SEPT5;SEPT5-GP1BB;SEPT5-GP1BB;GP1BB;SEPT5	2.86739e-14	1.0485e-10	-0.132446	0.912283	-0.615331
cg18681014	14	105660876		2.91148e-14	1.05991e-10	0.0905523	1.06478	0.615206
cg17936572	3	35706114	ARPP-21	2.96871e-14	1.07598e-10	0.12454	1.09016	0.615047
cg22828383	12	125002191	NCOR2;NCOR2	3.04086e-14	1.09161e-10	0.145306	1.10597	0.61485
cg02582427	8	121873731		3.04911e-14	1.09161e-10	0.0799232	1.05696	0.614828
cg11026820	9	130591047	ENG;ENG;ENG	3.05163e-14	1.09161e-10	-0.128023	0.915085	-0.614821
cg02740487	9	137270202	RXRA;MIR4669;RXRA	3.21028e-14	1.14339e-10	0.0966765	1.06931	0.614406
cg15390122	6	152130188	ESR1;ESR1;ESR1;ESR1;ESR1;ESR1	3.32294e-14	1.17841e-10	-0.144952	0.904409	-0.614123
cg20267559	3	71772939	EIF4E3;EIF4E3;EIF4E3;EIF4E3;EIF4E3	3.3713e-14	1.19043e-10	0.148666	1.10854	0.614004
cg04011671	2	43202474		3.45139e-14	1.21351e-10	-0.0587834	0.960073	-0.613812
cg24425745	3	185743062		3.52364e-14	1.23364e-10	0.136766	1.09944	0.613641
cg13631444	8	110098866	TRHR	3.62922e-14	1.26521e-10	-0.12518	0.91689	-0.613399
cg05521059	16	89005303	LOC100129697;CBFA2T3;CBFA2T3	3.6673e-14	1.2731e-10	0.122931	1.08894	0.613313
cg27140633	11	63685905		3.7785e-14	1.30619e-10	-0.130567	0.913473	-0.613067
cg17040975	X	39034067		3.80564e-14	1.31006e-10	0.0626761	1.0444	0.613008
cg06867486	1	110733063	SLC6A17	3.98701e-14	1.36678e-10	0.0960222	1.06882	0.612624
cg02983090	16	27437892	IL21R;IL21R;IL21R	4.04445e-14	1.38072e-10	0.137693	1.10014	0.612506
cg13895781	20	36024542	SRC;SRC	4.3772e-14	1.48814e-10	-0.107669	0.928087	-0.611853
cg03684807	22	46457384		4.48377e-14	1.5181e-10	-0.113695	0.924218	-0.611654
cg05135499	10	21798698		4.52304e-14	1.52512e-10	-0.117857	0.921555	-0.611581
cg07408552	17	40611995	ATP6V0A1;ATP6V0A1;ATP6V0A1	4.94618e-14	1.66099e-10	0.118814	1.08584	0.61084
cg14850831	22	24938711	GUCD1;GUCD1;GUCD1;GUCD1;GUCD1;GUCD1;GUCD1;GUCD1;GUCD1	5.11305e-14	1.70351e-10	0.0858343	1.0613	0.610564
cg06124892	22	19651051		5.1142e-14	1.70351e-10	0.105044	1.07553	0.610562
cg11324650	3	194014745		5.23847e-14	1.73688e-10	-0.139133	0.908065	-0.610363
cg10427651	16	72015971	PKD1L3;PKD1L3	5.25662e-14	1.73688e-10	0.114282	1.08244	0.610334
cg18100976	8	22446737	PDLIM2;PDLIM2;PDLIM2	5.69121e-14	1.87296e-10	-0.107368	0.92828	-0.609673
cg23436584	12	98833359		5.82193e-14	1.90834e-10	-0.0885386	0.940475	-0.609483
cg10906834	19	42647540		6.08689e-14	1.98728e-10	-0.108418	0.927605	-0.609112
cg18997837	1	171882657	DNM3;DNM3;DNM3	6.18534e-14	2.00677e-10	0.143276	1.10441	0.608978
cg04685228	5	172462626		6.19538e-14	2.00677e-10	0.141609	1.10313	0.608964
cg11435826	12	2792111	CACNA1C;CACNA1C;CACNA1C;CACNA1C;CACNA1C;CACNA1C;CACNA1C;CACNA1C;CACNA1C;CACNA1C;CACNA1C;CACNA1C;CACNA1C;CACNA1C;CACNA1C;CACNA1C;CACNA1C;CACNA1C;CACNA1C;CACNA1C;CACNA1C;CACNA1C;CACNA1C	6.76226e-14	2.1818e-10	0.082506	1.05886	0.608231
cg11897776	20	62434391	ZBTB46	6.88091e-14	2.2049e-10	0.0997386	1.07158	0.608086
cg11046734	17	72898009		6.88747e-14	2.2049e-10	0.158254	1.11594	0.608078
cg06381803	19	46119475	EML2	6.91921e-14	2.20648e-10	-0.133635	0.911532	-0.608039
cg00739778	17	2908023	RAP1GAP2;RAP1GAP2	7.0192e-14	2.22972e-10	0.116684	1.08424	0.607919
cg11360522	13	113379828	ATP11A;ATP11A	7.24588e-14	2.29288e-10	0.114617	1.08269	0.607652
cg25772839	3	194573951		7.37112e-14	2.32357e-10	0.11555	1.08339	0.607508
cg18290775	14	69954135	FLJ44817	7.61407e-14	2.391e-10	-0.10122	0.932245	-0.607236
cg06717140	16	4712003	MGRN1;MGRN1;MGRN1;MGRN1;MGRN1	7.76192e-14	2.42815e-10	0.0704411	1.05004	0.607074
cg17837526	5	172410489	ATP6V0E1	7.81089e-14	2.43385e-10	0.101203	1.07267	0.607021
cg22877452	1	61517876		7.83929e-14	2.43385e-10	-0.176947	0.884573	-0.60699
cg10582712	1	17767282	RCC2	8.25843e-14	2.55434e-10	-0.141705	0.906447	-0.606552
cg23774365	19	13283248		8.33644e-14	2.56881e-10	0.124347	1.09001	0.606473
cg12819393	9	127240449		8.38749e-14	2.5749e-10	-0.0955634	0.935907	-0.606421
cg16087810	5	178961728		8.46775e-14	2.58987e-10	0.176731	1.13032	0.606341
cg15427182	16	49609452	ZNF423;ZNF423	8.52119e-14	2.59657e-10	-0.0807637	0.945557	-0.606288
cg07519863	3	46269741		8.55398e-14	2.59694e-10	0.0797406	1.05683	0.606255
cg20864214	11	73054121	ARHGEF17	9.03887e-14	2.73406e-10	-0.154678	0.898333	-0.60579
cg21132686	20	22795774		9.16189e-14	2.76112e-10	0.099898	1.0717	0.605675
cg00162806	10	135051929	VENTX	9.4986e-14	2.85215e-10	-0.0966863	0.935179	-0.60537
cg26195586	5	138532335	SIL1;SIL1	9.77321e-14	2.92393e-10	0.104394	1.07504	0.605129
cg23948843	2	164204752		9.83104e-14	2.93058e-10	-0.122675	0.918483	-0.605079
cg02264407	13	76430665	LMO7;LMO7	1.0174e-13	3.02188e-10	-0.101648	0.931968	-0.604788
cg02630477	1	40388223		1.02359e-13	3.02931e-10	-0.104114	0.930376	-0.604737
cg21370007	9	124370435	DAB2IP	1.03597e-13	3.05498e-10	-0.136355	0.909815	-0.604635
cg20907936	7	33003872	FKBP9;FKBP9	1.05704e-13	3.10595e-10	0.10606	1.07629	0.604464
cg12758082	13	113407769	ATP11A;ATP11A	1.09671e-13	3.21105e-10	0.0764577	1.05443	0.604151
cg00186909	12	93129288	PLEKHG7	1.10077e-13	3.21153e-10	0.113773	1.08205	0.60412
cg11969813	17	79816559	P4HB	1.17874e-13	3.42685e-10	0.0739375	1.05259	0.603537
cg03602233	16	75144040	ZNRF1	1.29878e-13	3.76253e-10	0.0691611	1.04911	0.60271
cg14850570	5	153777296	SAP30L-AS1;GALNT10	1.3201e-13	3.81087e-10	0.136181	1.09899	0.602571
cg11807314	3	31746386	OSBPL10-AS1;OSBPL10;OSBPL10	1.35837e-13	3.90764e-10	0.0778715	1.05546	0.602327
cg03208825	12	6178792	VWF	1.37972e-13	3.95525e-10	0.138508	1.10077	0.602193
cg01368219	3	54999791	CACNA2D3	1.39078e-13	3.9731e-10	-0.13776	0.908929	-0.602125
cg25207432	7	6347542		1.44142e-13	4.10351e-10	-0.131317	0.912997	-0.601819
cg25197194	3	128758787	CCDC48	1.45449e-13	4.12643e-10	0.126356	1.09153	0.601741
cg01083159	15	78918220	CHRNB4;CHRNB4	1.49014e-13	4.21307e-10	0.0912089	1.06526	0.601534
cg24453118	13	47229927	LRCH1;LRCH1;LRCH1	1.50088e-13	4.2289e-10	0.112706	1.08125	0.601472
cg26203136	7	739057	PRKAR1B;PRKAR1B;PRKAR1B;PRKAR1B;PRKAR1B;PRKAR1B	1.51293e-13	4.24829e-10	-0.119564	0.920466	-0.601403
cg14559672	11	1049691		1.52479e-13	4.26702e-10	0.0841613	1.06007	0.601336
cg26916780	15	64889554	ZNF609	1.53604e-13	4.27952e-10	0.0790312	1.05631	0.601273
cg05704547	3	60067722	FHIT;FHIT	1.53965e-13	4.27952e-10	0.105049	1.07553	0.601253
cg24158442	19	13140977	NFIX;NFIX;NFIX	1.81105e-13	5.01691e-10	-0.148452	0.902218	-0.599856
cg18183624	17	47076904	IGF2BP1;IGF2BP1	1.83907e-13	5.07745e-10	-0.150164	0.901148	-0.599723
cg10905180	11	4701824	OR51E2	1.8598e-13	5.11751e-10	0.112955	1.08144	0.599627
cg26776957	11	73357183	PLEKHB1;PLEKHB1;PLEKHB1;PLEKHB1	2.02818e-13	5.56222e-10	-0.125216	0.916867	-0.598877
cg14246703	9	138869077		2.07183e-13	5.66305e-10	-0.0976741	0.934538	-0.598693
cg14229673	18	13302864	LDLRAD4;LDLRAD4	2.10575e-13	5.73672e-10	0.0746513	1.05311	0.598552
cg08517938	20	39590677		2.31746e-13	6.29263e-10	0.135122	1.09819	0.597721
cg02186444	17	73120977	ARMC7	2.53899e-13	6.87148e-10	0.0536617	1.0379	0.596926
cg23385718	7	18127029		2.62667e-13	7.08547e-10	-0.0941914	0.936797	-0.59663
cg03062284	2	122994061		2.66582e-13	7.16757e-10	0.11423	1.0824	0.596501
cg13280041	6	138866865	NHSL1	2.69106e-13	7.19459e-10	-0.198286	0.871586	-0.596419
cg06145903	19	19110245	SUGP2;SUGP2	2.69336e-13	7.19459e-10	0.095746	1.06862	0.596412
cg24093329	14	22889758		2.79367e-13	7.43841e-10	0.109856	1.07912	0.596092
cg14415981	16	11504834		2.9853e-13	7.92301e-10	0.117637	1.08496	0.595512
cg06571939	22	50701233	MAPK12;MAPK12	3.30373e-13	8.73991e-10	0.0975552	1.06996	0.594623
cg13760360	15	80104644		3.37084e-13	8.88681e-10	0.0915001	1.06548	0.594446
cg15355713	12	125431744	DHX37	3.38086e-13	8.88681e-10	0.0804038	1.05731	0.59442
cg01447828	19	40919465	PRX;PRX	3.52196e-13	9.22823e-10	-0.119842	0.920288	-0.59406
cg05059607	17	65488100	PITPNC1;PITPNC1	3.53591e-13	9.23536e-10	0.151325	1.11059	0.594025
cg09364590	6	155537901	TIAM2;TIAM2	3.57715e-13	9.3135e-10	-0.0769678	0.948048	-0.593923
cg11904885	5	175987008	CDHR2;CDHR2	3.64246e-13	9.45362e-10	0.104057	1.07479	0.593764
cg00034101	1	40098595	HEYL	3.81471e-13	9.84983e-10	-0.0886096	0.940429	-0.593357
cg17542517	19	17914473	B3GNT3	3.81906e-13	9.84983e-10	0.0740548	1.05267	0.593346
cg19566482	11	33404678		3.88112e-13	9.97862e-10	0.108767	1.07831	0.593204
cg24279744	3	10408402	ATP2B2;ATP2B2	3.90255e-13	1.00025e-09	-0.112088	0.925248	-0.593156
cg23604266	2	7101021	RNF144A	3.96851e-13	1.01138e-09	0.101472	1.07287	0.593008
cg17501395	6	149806331	ZC3H12D	3.97057e-13	1.01138e-09	0.118022	1.08525	0.593003
cg24020157	10	43697521	RASGEF1A	3.98885e-13	1.0129e-09	0.127081	1.09208	0.592962
cg13887572	18	57502334		4.08058e-13	1.033e-09	-0.0966114	0.935227	-0.592761
cg16426670	20	2675996	EBF4	4.13374e-13	1.04325e-09	-0.1062	0.929032	-0.592647
cg12562461	17	62778131	LOC146880;LOC146880	4.21255e-13	1.05989e-09	-0.0770031	0.948025	-0.59248
cg24478478	16	67202963	HSF4;HSF4;NOL3;NOL3;NOL3;NOL3	4.30108e-13	1.07886e-09	-0.0712866	0.951789	-0.592296
cg14292619	12	75784617	GLIPR1L2	4.41602e-13	1.10433e-09	0.131661	1.09555	0.592062
cg19024056	4	90851085	MMRN1	4.45055e-13	1.10959e-09	0.119554	1.0864	0.591993
cg11315312	17	30153178		4.65903e-13	1.15676e-09	0.166069	1.122	0.591587
cg23181356	6	106764021	ATG5;ATG5;ATG5;ATG5;ATG5;ATG5;ATG5	4.66785e-13	1.15676e-09	0.117812	1.08509	0.59157
cg01229865	13	113528751	ATP11A;ATP11A	4.72759e-13	1.16804e-09	0.0816978	1.05826	0.591457
cg25020550	8	134028958	TG	4.75066e-13	1.17023e-09	0.119665	1.08648	0.591414
cg20046390	22	50628383	TRABD	5.23171e-13	1.28488e-09	0.0902263	1.06454	0.590556
cg13607248	3	183874556	DVL3	5.50944e-13	1.34906e-09	0.14624	1.10668	0.590095
cg00430155	1	230850009	AGT;AGT	5.59983e-13	1.36712e-09	-0.140296	0.907333	-0.58995
cg14739080	12	7925529	NANOGNB	6.07477e-13	1.47869e-09	0.0615264	1.04357	0.589222
cg12739216	12	131706350		6.36479e-13	1.54471e-09	0.124018	1.08977	0.588804
cg19640090	12	11975155	ETV6;RNU6-19P	6.48274e-13	1.56871e-09	0.121203	1.08764	0.58864
cg12592220	18	42686881		6.54274e-13	1.57859e-09	0.0675116	1.04791	0.588557
cg03485667	16	75143200	ZNRF1	6.65989e-13	1.60215e-09	0.0732803	1.05211	0.588398
cg14864103	13	113622738	MCF2L	6.6869e-13	1.60396e-09	0.111826	1.0806	0.588362
cg03706376	6	149093352	UST	6.98042e-13	1.66523e-09	0.0820071	1.05849	0.587976
cg00452806	8	86100010	E2F5;E2F5;E2F5;E2F5	6.98282e-13	1.66523e-09	0.101481	1.07287	0.587973
cg06304825	14	106357733		7.76372e-13	1.84611e-09	0.153423	1.11221	0.587018
cg00781658	19	41805850	HNRNPUL1;HNRNPUL1	7.84553e-13	1.86018e-09	0.0969894	1.06954	0.586924
cg15735370	20	52355164		8.78899e-13	2.07789e-09	-0.0652173	0.955801	-0.585898
cg03135704	11	5712109	TRIM22;TRIM22	9.00947e-13	2.12391e-09	0.12965	1.09403	0.585673
cg10558013	10	77043088	ZNF503	9.21125e-13	2.16528e-09	-0.104026	0.930433	-0.585473
cg27246321	2	165924708		9.48649e-13	2.21907e-09	-0.128841	0.914566	-0.585206
cg23889047	1	7705756	CAMTA1	9.49405e-13	2.21907e-09	0.0751707	1.05349	0.585198
cg04629753	3	114619482	ZBTB20;ZBTB20;ZBTB20	9.81933e-13	2.2886e-09	0.103044	1.07404	0.584892
cg08461752	10	43522343		9.95789e-13	2.31434e-09	-0.113679	0.924228	-0.584765
cg16151538	20	33676388	TRPC4AP;TRPC4AP	1.02177e-12	2.36645e-09	0.0671353	1.04763	0.584531
cg26116639	4	1567878		1.02396e-12	2.36645e-09	0.112661	1.08122	0.584512
cg10293217	17	42678919		1.04205e-12	2.40149e-09	0.125775	1.09109	0.584352
cg22948745	8	139700295	COL22A1	1.0638e-12	2.44477e-09	0.10369	1.07452	0.584164
cg14090409	17	80067151	CCDC57	1.11332e-12	2.55145e-09	-0.0614495	0.958301	-0.58375
cg26403045	16	2576370	AMDHD2;AMDHD2	1.18146e-12	2.70009e-09	0.0891183	1.06372	0.583207
cg13263950	1	36039396	TFAP2E	1.19492e-12	2.7233e-09	-0.12004	0.920162	-0.583104
cg10397819	14	75447512		1.23235e-12	2.80085e-09	-0.0619848	0.957945	-0.582822
cg25999728	15	75085107	CSK;CSK	1.28028e-12	2.90177e-09	0.0779763	1.05554	0.582473
cg21850518	17	42357520		1.31656e-12	2.97579e-09	-0.0870002	0.941478	-0.582217
cg04493806	19	19635145	NDUFA13	1.33916e-12	3.0173e-09	-0.0814631	0.945099	-0.582061
cg11985480	2	74729100	LOC151534;LBX2	1.34226e-12	3.0173e-09	-0.121928	0.918959	-0.582039
cg12342675	10	60411127	BICC1	1.38231e-12	3.09886e-09	0.085286	1.0609	0.58177
cg07671383	9	93716207		1.40564e-12	3.1426e-09	0.0883277	1.06314	0.581616
cg23494498	11	117572655	DSCAML1	1.43291e-12	3.19211e-09	0.0698603	1.04962	0.581439
cg02000253	19	13107687	NFIX	1.43554e-12	3.19211e-09	-0.0918203	0.938338	-0.581423
cg05404233	16	11490439		1.45281e-12	3.2218e-09	-0.088695	0.940373	-0.581313
cg19347596	17	65774283		1.45908e-12	3.22701e-09	0.0805341	1.05741	0.581273
cg08510549	17	55682402	LOC101927539;MSI2;MSI2	1.51787e-12	3.34802e-09	0.072729	1.0517	0.58091
cg01599826	9	116648438	ZNF618	1.56568e-12	3.44425e-09	0.0789434	1.05624	0.580624
cg15016701	12	63211683	PPM1H	1.58071e-12	3.46244e-09	0.132757	1.09639	0.580536
cg01951916	3	15836174	ANKRD28;ANKRD28	1.58237e-12	3.46244e-09	0.134667	1.09784	0.580526
cg06555319	5	1408879	SLC6A3	1.65065e-12	3.60228e-09	0.110254	1.07942	0.580136
cg24045875	20	61425320		1.66774e-12	3.62994e-09	0.0623104	1.04414	0.580041
cg00464852	14	68610155	RAD51B;RAD51B;RAD51B	1.71412e-12	3.72105e-09	0.0714453	1.05077	0.579788
cg00636922	10	44395010		1.77373e-12	3.84031e-09	0.0842399	1.06013	0.579472
cg22117805	11	36422455	PRR5L;PRR5L;PRR5L;PRR5L	1.80839e-12	3.90099e-09	0.158001	1.11574	0.579293
cg22467671	9	20512810	MLLT3;MLLT3	1.81124e-12	3.90099e-09	0.0970492	1.06958	0.579278
cg22400703	2	68545995	CNRIP1;CNRIP1	1.81868e-12	3.90678e-09	-0.112675	0.924871	-0.57924
cg11421620	1	71413846	PTGER3;PTGER3;PTGER3;PTGER3;PTGER3;PTGER3	1.85518e-12	3.97482e-09	0.124153	1.08987	0.579056
cg15651616	18	42996065	SLC14A2	1.87855e-12	4.00656e-09	0.112894	1.0814	0.57894
cg10430284	19	660589	RNF126	1.87973e-12	4.00656e-09	0.0912673	1.06531	0.578934
cg10020892	1	147016901	BCL9	1.91611e-12	4.07354e-09	0.156475	1.11456	0.578757
cg08658892	20	56256437	PMEPA1;PMEPA1;PMEPA1;PMEPA1;PMEPA1	1.94997e-12	4.13485e-09	0.11333	1.08172	0.578594
cg17477052	10	71596731	COL13A1;COL13A1;COL13A1;COL13A1;COL13A1;COL13A1;COL13A1;COL13A1;COL13A1;COL13A1;COL13A1;COL13A1;COL13A1;COL13A1;COL13A1;COL13A1;COL13A1;COL13A1;COL13A1;COL13A1	1.96784e-12	4.16201e-09	0.149958	1.10954	0.578509
cg22215576	19	15590737	PGLYRP2	1.9865e-12	4.19071e-09	0.0621641	1.04403	0.578422
cg16018424	7	22609716	LOC100506178	2.08767e-12	4.39286e-09	0.130771	1.09488	0.57796
cg09990613	20	62688896	TCEA2;TCEA2	2.09623e-12	4.39963e-09	-0.0718677	0.951406	-0.577922
cg26562566	10	45306728		2.11202e-12	4.42149e-09	-0.10435	0.930224	-0.577852
cg17431362	1	93590625	MTF2;MTF2;MTF2;MTF2	2.1872e-12	4.56726e-09	0.0861813	1.06156	0.577527
cg27626216	20	17826974		2.28331e-12	4.75587e-09	-0.102336	0.931524	-0.577126
cg11387340	6	166970727	RPS6KA2;RPS6KA2	2.36901e-12	4.92193e-09	0.0485547	1.03423	0.576782
cg11591310	12	12874295	CDKN1B	2.55983e-12	5.30498e-09	0.0985141	1.07067	0.576058
cg20126473	13	46681176		2.60224e-12	5.37932e-09	0.0930778	1.06664	0.575904
cg17158913	1	10764886	CASZ1;CASZ1	2.63394e-12	5.43119e-09	-0.114595	0.923642	-0.575791
cg07623233	8	11415543	BLK;BLK	2.68345e-12	5.51945e-09	0.130147	1.09441	0.575616
cg16767506	7	142494244		2.72865e-12	5.59843e-09	0.122951	1.08896	0.57546
cg00153101	1	2431753	PLCH2	2.74715e-12	5.62237e-09	0.10388	1.07466	0.575396
cg11229352	3	126453151	CHCHD6	2.83816e-12	5.79422e-09	-0.088	0.940826	-0.57509
cg11388320	4	81119299	PRDM8;PRDM8	2.96184e-12	6.03174e-09	-0.176493	0.884851	-0.57469
cg04488894	10	5067466		2.99859e-12	6.09151e-09	0.151488	1.11071	0.574574
cg06300823	15	80263339	BCL2A1;BCL2A1	3.01316e-12	6.10603e-09	0.134569	1.09777	0.574528
cg17230773	7	142494148		3.05599e-12	6.17761e-09	0.124559	1.09017	0.574395
cg26853855	2	166428866	CSRNP3	3.07724e-12	6.20532e-09	-0.091606	0.938477	-0.57433
cg14810313	14	66417212		3.26633e-12	6.57052e-09	0.0717599	1.051	0.573768
cg11624470	16	68321484	SLC7A6;SLC7A6	3.28073e-12	6.5834e-09	0.136819	1.09948	0.573726
cg08915038	1	16562923	C1orf89	3.35241e-12	6.71086e-09	0.0880614	1.06294	0.573522
cg25642234	12	14721092	PLBD1	3.38275e-12	6.75517e-09	-0.0808408	0.945506	-0.573437
cg15733900	3	31670633	STT3B	3.43292e-12	6.83874e-09	0.111575	1.08041	0.573298
cg07507115	17	4092877	ANKFY1;ANKFY1;ANKFY1	3.44806e-12	6.85233e-09	0.0679258	1.04821	0.573257
cg19540316	13	113622750	MCF2L	3.56565e-12	7.06894e-09	0.0959325	1.06876	0.57294
cg25362050	17	38470900	RARA	3.64598e-12	7.21081e-09	0.0544155	1.03844	0.572729
cg06449729	1	184265649		3.67239e-12	7.24563e-09	0.118239	1.08541	0.572661
cg02571874	3	12799985	TMEM40	3.706e-12	7.29445e-09	0.0679478	1.04822	0.572574
cg13806740	17	17875029	LRRC48;LRRC48;LRRC48;LRRC48;TOM1L2;TOM1L2;TOM1L2;TOM1L2;TOM1L2;TOM1L2	3.71986e-12	7.30424e-09	0.0723002	1.05139	0.572539
cg22555806	7	86418421	GRM3	3.73821e-12	7.31242e-09	-0.10511	0.929734	-0.572492
cg27051129	13	51417977	DLEU7	3.7418e-12	7.31242e-09	-0.10385	0.930546	-0.572483
cg22223419	1	151805290	RORC	3.92774e-12	7.65762e-09	0.0813011	1.05797	0.572024
cg09413378	3	123140729	ADCY5	3.99314e-12	7.76672e-09	0.0981292	1.07038	0.571867
cg01155426	1	36039423	TFAP2E	4.11336e-12	7.98167e-09	-0.110499	0.926267	-0.571585
cg19078289	3	152017293	MBNL1;MBNL1;MBNL1;MBNL1;MBNL1;MBNL1;MBNL1;MBNL1;MBNL1;MBNL1;MBNL1;MBNL1	4.12643e-12	7.9882e-09	0.0948897	1.06798	0.571555
cg01560486	4	2392082	ZFYVE28;ZFYVE28;ZFYVE28;ZFYVE28	4.1911e-12	8.09435e-09	-0.104082	0.930397	-0.571407
cg11065438	7	134832432	TMEM140;C7orf49	4.23333e-12	8.13317e-09	0.0749364	1.05331	0.571312
cg24154833	2	113582141		4.23756e-12	8.13317e-09	0.14782	1.10789	0.571302
cg15581537	7	23375935	IGF2BP3	4.24086e-12	8.13317e-09	0.0946106	1.06778	0.571295
cg08976697	4	134486717		4.27821e-12	8.18572e-09	0.143482	1.10457	0.571211
cg08792780	5	76249094	CRHBP	4.35766e-12	8.31075e-09	0.134088	1.0974	0.571036
cg00859792	6	10556069	GCNT2;GCNT2;GCNT2	4.36376e-12	8.31075e-09	-0.124636	0.917236	-0.571023
cg01787084	16	87371097	FBXO31;FBXO31	4.37452e-12	8.312e-09	0.146587	1.10695	0.571
cg04872675	12	108983234		4.39137e-12	8.32479e-09	-0.140477	0.907219	-0.570963
cg20073808	11	122582935	UBASH3B	4.5563e-12	8.6176e-09	0.122811	1.08885	0.570612
cg04340651	15	93617080	RGMA;RGMA;RGMA;RGMA;RGMA;RGMA;RGMA	4.68626e-12	8.84307e-09	0.107519	1.07737	0.570343
cg21109038	15	90543610	ZNF710	4.75027e-12	8.94334e-09	-0.104765	0.929956	-0.570214
cg07160871	2	221969259		4.78016e-12	8.97907e-09	-0.0898042	0.93965	-0.570154
cg12722652	15	56534125	RFX7	4.79564e-12	8.98762e-09	0.0991781	1.07116	0.570123
cg01906801	17	38191472	MED24;MED24	4.90031e-12	9.16292e-09	-0.0852193	0.942641	-0.569917
cg10593758	5	76248743	CRHBP;CRHBP	4.94299e-12	9.22177e-09	0.160291	1.11751	0.569834
cg07372034	22	48486164		5.20785e-12	9.69391e-09	0.113607	1.08193	0.569335
cg00688840	14	106363051		5.24715e-12	9.7302e-09	0.185021	1.13683	0.569263
cg07361047	6	167533317	CCR6	5.25099e-12	9.7302e-09	0.116998	1.08448	0.569256
cg01692771	19	15590732	PGLYRP2	5.54226e-12	1.02388e-08	0.0672603	1.04773	0.568738
cg25953930	6	41462541		5.56583e-12	1.02388e-08	-0.121164	0.919446	-0.568698
cg00082939	10	77165293	C10orf41;C10orf41	5.5703e-12	1.02388e-08	-0.132248	0.912409	-0.56869
cg17898925	4	83196047		5.57522e-12	1.02388e-08	0.0905014	1.06474	0.568681
cg22323744	5	76248711	CRHBP;CRHBP	5.62504e-12	1.03072e-08	0.196358	1.1458	0.568596
cg23556108	2	60680616	BCL11A;BCL11A	5.71731e-12	1.0453e-08	-0.036432	0.975063	-0.56844
cg17436420	2	128406856	GPR17;GPR17;GPR17;GPR17;LIMS2;LIMS2;LIMS2;LIMS2;LIMS2	5.88113e-12	1.07287e-08	0.127971	1.09276	0.568168
cg09265392	16	49910216		6.02921e-12	1.09745e-08	-0.0496227	0.966189	-0.567929
cg24364343	19	5954045	RANBP3;RANBP3;RANBP3;RANBP3	6.06104e-12	1.10081e-08	0.0832933	1.05943	0.567879
cg26134300	3	42518397		6.48477e-12	1.17517e-08	0.103325	1.07425	0.567228
cg03676485	7	2563816	LFNG;LFNG;LFNG;LFNG	6.54911e-12	1.18422e-08	0.103811	1.07461	0.567133
cg17474973	17	76770898	CYTH1;CYTH1	6.60209e-12	1.19084e-08	0.0895951	1.06407	0.567055
cg15690760	5	6729662	POLS	6.61463e-12	1.19084e-08	0.101155	1.07263	0.567037
cg17342301	14	59828522	DAAM1;DAAM1	6.65763e-12	1.19464e-08	0.0616703	1.04367	0.566974
cg26855431	10	82462096		6.6648e-12	1.19464e-08	-0.0901255	0.939441	-0.566964
cg20600850	12	6712515	CHD4	7.00302e-12	1.25254e-08	0.0726876	1.05167	0.566486
cg16236263	6	32908605	HLA-DMB;HLA-DMB	7.03487e-12	1.2555e-08	0.1138	1.08207	0.566442
cg27213416	5	131595932	PDLIM4;PDLIM4	7.1215e-12	1.26821e-08	0.0901124	1.06445	0.566323
cg00213487	15	75341903	PPCDC;PPCDC;PPCDC;PPCDC;PPCDC;PPCDC;PPCDC	7.25904e-12	1.28894e-08	0.061995	1.04391	0.566138
cg21645554	11	111169473	C11orf93;C11orf92	7.26921e-12	1.28894e-08	-0.0698458	0.95274	-0.566125
cg00442282	17	38471064	RARA	7.38679e-12	1.30697e-08	0.08268	1.05898	0.565969
cg14821713	2	55236993	RTN4;RTN4;RTN4;RTN4;RTN4	7.40401e-12	1.30721e-08	0.173138	1.12751	0.565947
cg18402166	17	62778279	LOC146880;LOC146880	7.43168e-12	1.30845e-08	-0.0820136	0.944738	-0.565911
cg12556907	6	90271989	ANKRD6;ANKRD6;ANKRD6;ANKRD6	7.45952e-12	1.30845e-08	-0.130134	0.913746	-0.565875
cg12531236	15	70850045		7.46568e-12	1.30845e-08	0.0485067	1.03419	0.565867
cg02567488	6	32822565	PSMB9;PSMB9;TAP1	7.47465e-12	1.30845e-08	0.106107	1.07632	0.565855
cg23005885	15	90543450	ZNF710	7.64402e-12	1.33525e-08	-0.110464	0.92629	-0.565638
cg03514139	7	50732341	GRB10;GRB10;GRB10;GRB10	7.71591e-12	1.34496e-08	0.0675237	1.04792	0.565547
cg13027206	14	91866325	CCDC88C	8.14497e-12	1.41675e-08	0.0665113	1.04718	0.565022
cg25612391	19	19216451	SLC25A42	8.29668e-12	1.44009e-08	-0.127783	0.915237	-0.564842
cg17583667	1	36039356	TFAP2E	8.82337e-12	1.52828e-08	-0.106814	0.928637	-0.564244
cg27108424	17	75537017		8.94584e-12	1.54624e-08	-0.0619352	0.957978	-0.564109
cg18064805	22	20957079		9.07282e-12	1.5649e-08	0.0784182	1.05586	0.563972
cg24181728	3	58060875	FLNB;FLNB;FLNB;FLNB	9.19291e-12	1.5823e-08	0.160729	1.11785	0.563844
cg18956603	17	39929623	JUP;JUP	9.22052e-12	1.58292e-08	-0.0908778	0.938951	-0.563815
cg13588403	14	73209128	DPF3	9.23503e-12	1.58292e-08	-0.15108	0.900576	-0.563799
cg11835575	1	3447205	MEGF6	9.26956e-12	1.58332e-08	0.0955146	1.06845	0.563763
cg20548954	18	54718906		9.27581e-12	1.58332e-08	0.0831027	1.05929	0.563756
cg18073471	4	81119198	PRDM8;PRDM8	9.4613e-12	1.60982e-08	-0.123499	0.917959	-0.563563
cg26133301	3	27521365		9.47023e-12	1.60982e-08	0.110584	1.07967	0.563554
cg08274637	13	51417923	DLEU7	9.70705e-12	1.64668e-08	-0.126898	0.915798	-0.563313
cg16726239	10	61577775	CCDC6	9.756e-12	1.65158e-08	0.0636805	1.04513	0.563263
cg16196740	14	81778390	STON2;STON2	9.8168e-12	1.65846e-08	0.0981985	1.07044	0.563203
cg12968684	5	158246281	EBF1;EBF1;EBF1	9.96588e-12	1.68019e-08	0.0925762	1.06627	0.563055
cg25676030	3	4946693	BHLHE40-AS1;BHLHE40-AS1;BHLHE40-AS1;BHLHE40-AS1	9.9899e-12	1.6808e-08	0.124288	1.08997	0.563032
cg15015109	17	65136480	HELZ	1.02468e-11	1.71905e-08	0.0694446	1.04931	0.562784
cg20534570	22	41763093	TEF	1.02591e-11	1.71905e-08	0.0720118	1.05118	0.562772
cg03690707	4	80886312	ANTXR2;ANTXR2;ANTXR2	1.04199e-11	1.74245e-08	-0.070997	0.95198	-0.56262
cg09352285	20	47919910		1.04691e-11	1.74713e-08	0.139045	1.10118	0.562573
cg00575744	6	32908642	HLA-DMB;HLA-DMB	1.04986e-11	1.7485e-08	0.100922	1.07246	0.562546
cg26326527	1	164545866	PBX1;PBX1;PBX1	1.10056e-11	1.82924e-08	-0.134444	0.911021	-0.562084
cg13390284	1	65531864		1.10559e-11	1.83391e-08	0.073847	1.05252	0.562039
cg20407747	8	59941881	TOX	1.11864e-11	1.85131e-08	0.0899492	1.06433	0.561924
cg01140515	20	50419033	SALL4;SALL4	1.12059e-11	1.85131e-08	-0.175063	0.885729	-0.561907
cg25304129	22	26125490		1.1339e-11	1.86955e-08	0.0599033	1.0424	0.561791
cg07802625	1	32281665	SPOCD1	1.16419e-11	1.91565e-08	-0.0893793	0.939927	-0.561532
cg14907156	12	647942	B4GALNT3	1.17718e-11	1.93013e-08	0.0739578	1.0526	0.561423
cg16448636	7	21209509		1.17768e-11	1.93013e-08	-0.10254	0.931392	-0.561418
cg25893254	19	13129079	NFIX	1.19151e-11	1.94892e-08	-0.131374	0.912962	-0.561304
cg22957360	10	101282572		1.2146e-11	1.98275e-08	-0.119461	0.920531	-0.561115
cg19869302	8	116678788	TRPS1;TRPS1;TRPS1	1.23009e-11	2.00405e-08	0.109583	1.07892	0.56099
cg27295118	14	22902226		1.24156e-11	2.01874e-08	0.135032	1.09812	0.560899
cg06518251	11	67776030	ALDH3B1	1.24759e-11	2.02455e-08	0.0823896	1.05877	0.560851
cg03970899	22	19710091	GP1BB;SEPT5	1.28652e-11	2.08362e-08	-0.151117	0.900553	-0.560548
cg12763919	9	125137580	PTGS1;PTGS1;PTGS1;PTGS1;PTGS1;PTGS1;PTGS1	1.29913e-11	2.0999e-08	-0.0932251	0.937425	-0.560452
cg09194657	10	135108050	TUBGCP2;TUBGCP2;TUBGCP2;TUBGCP2	1.308e-11	2.11008e-08	0.0588691	1.04165	0.560385
cg06535156	6	155538055	TIAM2;TIAM2	1.33294e-11	2.14611e-08	-0.0823827	0.944496	-0.560198
cg18142807	15	59640509	MYO1E	1.37576e-11	2.21073e-08	0.100006	1.07178	0.559886
cg22533683	17	29887049	MIR193A	1.37917e-11	2.21188e-08	-0.0685399	0.953603	-0.559862
cg22390040	8	17220621	MTMR7	1.3979e-11	2.23757e-08	-0.108254	0.92771	-0.559728
cg03507326	16	2801952	LOC100128788;SRRM2	1.45725e-11	2.32803e-08	-0.157882	0.89634	-0.559317
cg22608507	12	123379308	VPS37B	1.47204e-11	2.34712e-08	0.115073	1.08303	0.559217
cg16545105	5	76248749	CRHBP;CRHBP	1.52481e-11	2.42655e-08	0.0933405	1.06684	0.558868
cg11593913	8	10640946	PINX1;PINX1	1.53694e-11	2.44113e-08	-0.0970358	0.934952	-0.558789
cg17475949	2	202050400	CASP10;CASP10;CASP10;CASP10;CASP10;CASP10;CASP10	1.58766e-11	2.51478e-08	0.108804	1.07833	0.558467
cg06254281	17	55570653	MSI2;MSI2	1.58942e-11	2.51478e-08	0.093591	1.06702	0.558456
cg19264571	18	10454085	APCDD1	1.5976e-11	2.52287e-08	-0.119814	0.920306	-0.558405
cg02142972	9	116327210	RGS3;RGS3;RGS3;RGS3;RGS3;RGS3	1.60107e-11	2.5235e-08	-0.12409	0.917582	-0.558384
cg04494800	6	149775853	ZC3H12D	1.60931e-11	2.5281e-08	0.0690072	1.04899	0.558333
cg02877698	11	94886708	LOC101929295	1.61188e-11	2.5281e-08	0.116925	1.08442	0.558317
cg00379740	17	38507518	RARA;RARA;RARA;RARA	1.61321e-11	2.5281e-08	-0.145467	0.904086	-0.558309
cg18624930	14	61970191	PRKCH	1.6238e-11	2.5376e-08	0.11172	1.08052	0.558244
cg15589477	20	2672567	EBF4	1.62544e-11	2.5376e-08	-0.122483	0.918605	-0.558234
cg11997486	6	14100671		1.66455e-11	2.59374e-08	0.0858316	1.0613	0.557997
cg08200148	9	138999623		1.68766e-11	2.62478e-08	0.122342	1.0885	0.55786
cg08052629	19	38746615	PPP1R14A	1.72974e-11	2.68515e-08	-0.066899	0.954688	-0.557615
cg04347264	10	135051313	VENTX	1.76111e-11	2.72473e-08	-0.101834	0.931847	-0.557436
cg00075967	15	74495354	STRA6;STRA6;STRA6;STRA6;STRA6;STRA6	1.76186e-11	2.72473e-08	-0.116494	0.922427	-0.557432
cg11678427	1	32811182		1.81836e-11	2.80683e-08	0.0913519	1.06537	0.557117
cg04593538	17	41740208	MEOX1;MEOX1;MEOX1	1.84702e-11	2.84572e-08	-0.0594939	0.959601	-0.556961
cg12629515	6	27859811	HIST1H3J;HIST1H2BO	1.87544e-11	2.88411e-08	-0.15307	0.899334	-0.556809
cg21051696	19	6528302		1.88505e-11	2.89349e-08	-0.109165	0.927124	-0.556758
cg07156249	6	32822911	PSMB9;PSMB9;TAP1	1.93037e-11	2.95753e-08	0.100138	1.07188	0.55652
cg06977285	7	18127468		1.94095e-11	2.96822e-08	-0.0849771	0.942799	-0.556466
cg08951931	16	29832656	PAGR1;MVP;MVP	1.94538e-11	2.96947e-08	0.0669192	1.04748	0.556443
cg03161912	5	133229901		2.03006e-11	3.09298e-08	-0.073604	0.950261	-0.556017
cg07722523	20	25071554		2.0638e-11	3.13858e-08	0.076375	1.05437	0.555852
cg01824466	8	95959531	TP53INP1;TP53INP1	2.12469e-11	3.22521e-08	0.121362	1.08776	0.55556
cg23754918	7	2653733	IQCE;IQCE	2.13964e-11	3.24036e-08	-0.152846	0.899474	-0.55549
cg06843189	4	149138319	NR3C2;NR3C2	2.14254e-11	3.24036e-08	0.112638	1.0812	0.555476
cg15967278	8	29886272		2.1737e-11	3.28145e-08	0.0821314	1.05858	0.555332
cg05804170	1	3121514	PRDM16;PRDM16	2.21256e-11	3.32349e-08	-0.0519493	0.964632	-0.555154
cg26188726	16	31225957	TRIM72	2.21341e-11	3.32349e-08	-0.10603	0.929141	-0.55515
cg02207686	10	135051532	VENTX	2.21366e-11	3.32349e-08	-0.0466582	0.968176	-0.555149
cg01111856	22	46508451	MIRLET7A3;LOC400931;MIRLET7B	2.24277e-11	3.36105e-08	-0.148107	0.902434	-0.555018
cg01398856	17	40264364	DHX58	2.25693e-11	3.37612e-08	0.125085	1.09057	0.554954
cg04730825	16	16116191	ABCC1;ABCC1;ABCC1;ABCC1;ABCC1	2.35179e-11	3.51062e-08	0.0894081	1.06393	0.554541
cg24401487	1	230416880	GALNT2	2.35537e-11	3.51062e-08	0.111855	1.08062	0.554525
cg17547179	7	45068955	CCM2;CCM2;CCM2;CCM2;CCM2	2.37956e-11	3.54025e-08	0.0557251	1.03938	0.554422
cg09915396	17	2907895	RAP1GAP2;RAP1GAP2	2.40575e-11	3.57275e-08	0.114798	1.08282	0.554312
cg12242450	6	10555808	GCNT2;GCNT2	2.41361e-11	3.57426e-08	-0.152854	0.899469	-0.554279
cg01194390	17	80241424		2.41545e-11	3.57426e-08	0.0854743	1.06104	0.554272
cg12218308	22	22526183		2.48303e-11	3.66766e-08	-0.104228	0.930303	-0.553994
cg14064722	9	123446889	MEGF9	2.5524e-11	3.76338e-08	0.0824039	1.05878	0.553716
cg00510160	12	5311273		2.55784e-11	3.76465e-08	-0.0909741	0.938889	-0.553695
cg20115418	2	198702850	PLCL1	2.58589e-11	3.79914e-08	0.103012	1.07401	0.553585
cg23279355	5	78985592	CMYA5	2.59892e-11	3.81147e-08	-0.146594	0.903381	-0.553534
cg19759478	1	112291876	C1orf183	2.61863e-11	3.83354e-08	-0.0717323	0.951495	-0.553458
cg26066315	7	66508137	TYW1	2.65351e-11	3.87679e-08	0.076164	1.05421	0.553324
cg08282819	16	27437900	IL21R;IL21R;IL21R	2.6607e-11	3.87679e-08	0.146423	1.10682	0.553297
cg25639749	17	80067101	CCDC57	2.66231e-11	3.87679e-08	-0.0903164	0.939317	-0.55329
cg07276534	3	193534580		2.66726e-11	3.87715e-08	-0.0762436	0.948524	-0.553272
cg02120356	9	97545709	C9orf3;C9orf3;C9orf3	2.71612e-11	3.94121e-08	0.0859129	1.06136	0.553088
cg08565703	20	24853492		2.80158e-11	4.05805e-08	0.0911467	1.06522	0.552775
cg14377059	1	59183881		2.99405e-11	4.32922e-08	0.0856271	1.06115	0.552102
cg04851202	10	44370697	LINC00840	3.02989e-11	4.37336e-08	-0.133366	0.911702	-0.551981
cg19613863	1	62318582	INADL	3.06414e-11	4.41505e-08	0.0774827	1.05518	0.551867
cg23314756	15	59703010		3.077e-11	4.42583e-08	0.0967539	1.06936	0.551825
cg11134966	11	17034791	PLEKHA7	3.26644e-11	4.69012e-08	-0.105877	0.92924	-0.551218
cg13599649	21	47851742	PCNT	3.31214e-11	4.74251e-08	-0.0550997	0.962528	-0.551076
cg05840541	22	50482925	TTLL8	3.31446e-11	4.74251e-08	0.075266	1.05356	0.551069
cg27508620	7	21209725		3.33856e-11	4.7687e-08	-0.12684	0.915836	-0.550995
cg14319451	11	63685777	RCOR2	3.37057e-11	4.80608e-08	-0.069528	0.95295	-0.550898
cg17250863	20	33451272	GGT7	3.55933e-11	5.06644e-08	-0.144352	0.904785	-0.550343
cg05830220	16	87757033	KLHDC4	3.56838e-11	5.07055e-08	0.0679795	1.04825	0.550317
cg08089567	21	45705994	AIRE	3.59174e-11	5.09495e-08	-0.136868	0.909491	-0.550251
cg08377357	12	120675366	PXN;PXN;PXN;PXN	3.61982e-11	5.12595e-08	0.0810165	1.05776	0.550171
cg11854981	6	42219847	TRERF1	3.64597e-11	5.15411e-08	0.104912	1.07543	0.550098
cg26202378	17	72804237	TMEM104	3.67125e-11	5.17496e-08	0.0874273	1.06247	0.550027
cg05163071	3	108476540	RETNLB	3.6733e-11	5.17496e-08	0.144866	1.10563	0.550021
cg19760965	3	194868843	C3orf21	3.72189e-11	5.23445e-08	0.154422	1.11298	0.549887
cg08620426	16	29607030		3.75603e-11	5.26521e-08	0.115412	1.08328	0.549794
cg14186145	3	132167655	DNAJC13	3.75656e-11	5.26521e-08	0.0861938	1.06157	0.549792
cg08343624	17	79364211		3.78134e-11	5.29093e-08	-0.087921	0.940878	-0.549725
cg22324029	6	32908466	HLA-DMB	3.79395e-11	5.29955e-08	0.148584	1.10848	0.549691
cg22867816	4	16081205	PROM1;PROM1	3.87171e-11	5.39901e-08	0.10391	1.07468	0.549484
cg16309350	10	134983667	KNDC1	3.92981e-11	5.47075e-08	0.0578129	1.04089	0.549331
cg07642569	3	151910095		3.96729e-11	5.5108e-08	0.106071	1.07629	0.549234
cg20883342	19	30863243	ZNF536	3.97197e-11	5.5108e-08	-0.133487	0.911626	-0.549222
cg21399717	8	102263157		3.98353e-11	5.51754e-08	-0.07062	0.952229	-0.549192
cg26132737	2	198029141	ANKRD44	4.04105e-11	5.5878e-08	-0.118324	0.921257	-0.549046
cg20168063	1	228987714		4.07428e-11	5.6243e-08	0.0765014	1.05446	0.548962
cg02291365	13	25317267		4.18148e-11	5.7626e-08	0.211616	1.15798	0.548695
cg21583068	7	1082392	C7orf50;C7orf50;C7orf50	4.27766e-11	5.8853e-08	0.0828485	1.05911	0.548462
cg00151922	20	10652103	JAG1	4.28838e-11	5.89019e-08	0.0800279	1.05704	0.548436
cg16949914	10	6104515	IL2RA	4.4034e-11	6.0381e-08	0.0975764	1.06997	0.548165
cg17066494	9	116327218	RGS3;RGS3;RGS3;RGS3;RGS3;RGS3	4.41853e-11	6.04876e-08	-0.11211	0.925234	-0.548129
cg01198738	8	121597619	SNTB1	4.51544e-11	6.17116e-08	0.0803985	1.05731	0.547906
cg26740249	17	76036514	TNRC6C;TNRC6C	4.72465e-11	6.44637e-08	0.0731431	1.05201	0.54744
cg16009311	8	119086762	EXT1	4.85104e-11	6.60786e-08	-0.120916	0.919604	-0.547168
cg10428478	19	30864543	ZNF536	4.86421e-11	6.61485e-08	-0.123179	0.918162	-0.54714
cg18747571	18	48680151		5.02357e-11	6.81716e-08	0.101533	1.07291	0.546808
cg22435595	3	186072255	DGKG;DGKG;DGKG	5.02955e-11	6.81716e-08	-0.106302	0.928966	-0.546796
cg15848611	7	37872042		5.06396e-11	6.85252e-08	0.104899	1.07542	0.546725
cg05077231	13	49793054	MLNR	5.08677e-11	6.87208e-08	-0.112826	0.924775	-0.546679
cg04048912	11	119212363	C1QTNF5;C1QTNF5;MFRP	5.09815e-11	6.87615e-08	0.0795083	1.05666	0.546656
cg00119811	5	73092353	RGNEF	5.19904e-11	7.00076e-08	0.0865798	1.06185	0.546453
cg06489390	2	153080103		5.20961e-11	7.00353e-08	0.136168	1.09898	0.546432
cg14282093	3	43223221		5.26638e-11	7.0683e-08	0.0855251	1.06107	0.54632
cg27585939	11	108983607		5.28993e-11	7.08834e-08	0.0881427	1.063	0.546274
cg23108535	3	152041502	MBNL1;MBNL1;MBNL1;MBNL1;MBNL1;MBNL1;MBNL1	5.39473e-11	7.21702e-08	0.0765639	1.0545	0.546071
cg27434149	10	62332846		5.63503e-11	7.52625e-08	0.127789	1.09262	0.54562
cg03390636	15	80843452	ARNT2	5.75274e-11	7.67101e-08	0.119621	1.08645	0.545406
cg00066663	17	7792674	CHD3;CHD3;CHD3	5.78114e-11	7.6964e-08	0.0601499	1.04257	0.545355
cg27504369	22	39353550	APOBEC3A;APOBEC3A	5.82069e-11	7.73655e-08	0.0969048	1.06948	0.545284
cg19289287	1	28373419	EYA3;EYA3;EYA3;EYA3;EYA3	5.93571e-11	7.8767e-08	0.0864851	1.06178	0.545081
cg18206764	6	152283837	ESR1;ESR1;ESR1;ESR1;ESR1;ESR1	6.02444e-11	7.98157e-08	0.11498	1.08296	0.544927
cg05119721	22	20878522	MED15;MED15;MED15;MED15;MED15;MED15	6.05619e-11	8.01074e-08	0.0954723	1.06842	0.544873
cg24563540	10	73628195		6.06637e-11	8.01132e-08	0.123429	1.08932	0.544855
cg11934771	6	31021796	HCG22	6.1388e-11	8.09398e-08	0.095423	1.06838	0.544732
cg05402424	2	233353204	ECEL1;ECEL1	6.31047e-11	8.30701e-08	-0.0740703	0.949954	-0.544445
cg21145248	5	176816679	SLC34A1;SLC34A1	6.36499e-11	8.36539e-08	-0.0923133	0.938017	-0.544356
cg17803965	1	32281812	SPOCD1	6.44748e-11	8.4603e-08	-0.0911903	0.938748	-0.544222
cg08813888	2	662396		6.48025e-11	8.48976e-08	0.0725551	1.05158	0.544169
cg21081878	21	38334730	HLCS	6.52136e-11	8.53003e-08	0.103178	1.07414	0.544103
cg25363679	12	71031202	PTPRB;PTPRB	6.58407e-11	8.58488e-08	-0.0910079	0.938867	-0.544003
cg01274824	17	40264370	DHX58	6.58416e-11	8.58488e-08	0.11383	1.0821	0.544003
cg09430344	16	27237355	NSMCE1	6.67027e-11	8.68339e-08	0.0819535	1.05845	0.543868
cg24736933	15	40633294	C15orf52	6.69836e-11	8.70619e-08	0.085526	1.06107	0.543824
cg07262247	5	131593730	PDLIM4;PDLIM4	6.82924e-11	8.86229e-08	-0.0980091	0.934321	-0.543622
cg17009510	6	151246387	MTHFD1L;MTHFD1L;MTHFD1L	7.04413e-11	9.12677e-08	0.0529257	1.03737	0.543299
cg10304534	13	95844361	ABCC4;ABCC4	7.07617e-11	9.15386e-08	-0.0976456	0.934557	-0.543252
cg19764841	20	62368565	LIME1;LIME1;LIME1	7.10196e-11	9.1728e-08	0.0529466	1.03738	0.543214
cg04719926	9	94662525	ROR2	7.17348e-11	9.25065e-08	-0.186742	0.878588	-0.543109
cg12554483	10	135051351	VENTX	7.39957e-11	9.52728e-08	-0.0742501	0.949836	-0.542785
cg03173827	20	62688717	TCEA2;TCEA2	7.58261e-11	9.74421e-08	-0.0600429	0.959236	-0.542529
cg00654448	8	142365315		7.59236e-11	9.74421e-08	0.0863886	1.06171	0.542516
cg21228424	6	42678314	PRPH2	7.60358e-11	9.74421e-08	-0.162914	0.893219	-0.5425
cg01857597	20	2682595	EBF4	7.99854e-11	1.02306e-07	-0.126052	0.916336	-0.54197
cg14772590	15	75085192	CSK;CSK	8.008e-11	1.02306e-07	0.0905636	1.06479	0.541957
cg08437729	9	127042684	NEK6;NEK6;NEK6;NEK6	8.05274e-11	1.02718e-07	0.100061	1.07182	0.541899
cg16021018	3	46449313	CCRL2;CCRL2	8.0698e-11	1.02776e-07	0.0970834	1.06961	0.541877
cg22547069	19	14477642		8.10128e-11	1.03018e-07	0.0598494	1.04236	0.541836
cg03028088	10	63843221	ARID5B;ARID5B	8.15863e-11	1.03587e-07	0.0650998	1.04616	0.541762
cg02083271	16	20826285	LOC81691;LOC81691;LOC81691	8.19426e-11	1.03879e-07	0.0822387	1.05866	0.541716
cg00099427	1	159870134	CCDC19	8.24136e-11	1.04316e-07	-0.0827175	0.944277	-0.541656
cg25727825	3	195542580		8.31082e-11	1.05033e-07	0.0991757	1.07116	0.541568
cg24621107	7	50678328	GRB10;GRB10;GRB10;GRB10	8.33961e-11	1.05235e-07	0.0831956	1.05936	0.541532
cg25383605	6	155538047	TIAM2;TIAM2	8.52674e-11	1.07432e-07	-0.0757424	0.948854	-0.541299
cg06989132	3	150854201	MED12L	8.57642e-11	1.07893e-07	0.118826	1.08585	0.541237
cg23580000	16	50322156	ADCY7	8.644e-11	1.08468e-07	0.0710508	1.05048	0.541155
cg15803221	17	38473166	RARA;RARA;RARA	8.64854e-11	1.08468e-07	-0.0672772	0.954438	-0.541149
cg02743878	2	169937094	DHRS9;DHRS9;DHRS9;DHRS9	8.83911e-11	1.10564e-07	0.0947007	1.06784	0.54092
cg05026415	4	159080474	FAM198B;FAM198B;FAM198B	8.84253e-11	1.10564e-07	-0.0999361	0.933074	-0.540916
cg25984265	12	787702		8.88981e-11	1.10987e-07	-0.0640411	0.956581	-0.54086
cg02439077	10	72202215	NODAL	9.10732e-11	1.1353e-07	-0.0929882	0.937579	-0.540606
cg25769611	14	93076008	RIN3	9.16155e-11	1.14033e-07	0.0938802	1.06724	0.540543
cg14266527	4	151501298	LRBA	9.23697e-11	1.14798e-07	-0.0587715	0.960081	-0.540457
cg21176308	10	85939063	C10orf99	9.29462e-11	1.1534e-07	0.0508432	1.03587	0.540391
cg16302441	2	25391830	POMC;POMC	9.37038e-11	1.16105e-07	-0.0792641	0.94654	-0.540305
cg04101060	5	134364968	PITX1	9.43173e-11	1.1669e-07	-0.0704079	0.952369	-0.540237
cg27392771	19	13125851	NFIX	9.70858e-11	1.19935e-07	-0.0673768	0.954372	-0.539931
cg14704878	21	38300274	HLCS;HLCS;HLCS	1.00033e-10	1.23391e-07	-0.0700099	0.952631	-0.539616
cg04312620	20	50419214	SALL4	1.00976e-10	1.24367e-07	-0.10036	0.9328	-0.539516
cg02552773	8	90486189		1.0156e-10	1.249e-07	0.118075	1.08529	0.539455
cg14619949	5	76116169	F2RL1	1.03334e-10	1.26891e-07	0.0989124	1.07097	0.539272
cg05437446	13	113622743	MCF2L	1.04399e-10	1.28008e-07	0.104085	1.07481	0.539164
cg14241868	12	57937454	DCTN2;DCTN2;DCTN2	1.06129e-10	1.29935e-07	0.0754087	1.05366	0.53899
cg23928512	17	79970192	ASPSCR1	1.06957e-10	1.30755e-07	-0.0893845	0.939924	-0.538908
cg11989942	17	80067146	CCDC57	1.08117e-10	1.31977e-07	-0.0424125	0.97103	-0.538793
cg08965235	11	65325158	LTBP3;LTBP3;LTBP3;LTBP3	1.08422e-10	1.32153e-07	0.0652345	1.04626	0.538763
cg20627585	7	141363242	KIAA1147	1.09349e-10	1.32986e-07	0.0887491	1.06345	0.538673
cg15244436	11	940272	AP2A2;AP2A2	1.09429e-10	1.32986e-07	0.0603113	1.04269	0.538666
cg27131142	2	65295139	CEP68	1.09859e-10	1.33312e-07	0.107212	1.07714	0.538624
cg18082788	6	149806339	ZC3H12D	1.1003e-10	1.33323e-07	0.115697	1.0835	0.538607
cg00601836	6	152130332	ESR1;ESR1;ESR1;ESR1	1.10253e-10	1.33396e-07	-0.204672	0.867736	-0.538586
cg09113483	1	61517807		1.11024e-10	1.34132e-07	-0.106043	0.929133	-0.538512
cg27339021	1	51700771	RNF11	1.11216e-10	1.34167e-07	0.128072	1.09283	0.538494
cg21002460	17	80403198	C17orf62;C17orf62;C17orf62;C17orf62;C17orf62;C17orf62;C17orf62;C17orf62;C17orf62;C17orf62;C17orf62	1.12807e-10	1.35302e-07	0.0861065	1.0615	0.538343
cg12408363	17	76713041	CYTH1;CYTH1;CYTH1;CYTH1;CYTH1	1.12919e-10	1.35302e-07	0.0567462	1.04012	0.538332
cg04393623	9	139871820	PTGDS	1.13194e-10	1.35302e-07	0.0753835	1.05364	0.538307
cg02265177	2	146882515		1.13236e-10	1.35302e-07	0.0878436	1.06278	0.538303
cg24524285	11	64405919	NRXN2;NRXN2;NRXN2	1.13412e-10	1.35302e-07	-0.0907266	0.93905	-0.538286
cg13245626	4	75558301		1.13415e-10	1.35302e-07	0.109356	1.07875	0.538286
cg12711754	14	71247286	MAP3K9;MAP3K9;MAP3K9;MAP3K9	1.13421e-10	1.35302e-07	0.0837421	1.05976	0.538285
cg21767322	15	93252353		1.13584e-10	1.35302e-07	0.0630349	1.04466	0.53827
cg01001759	15	41199858		1.13637e-10	1.35302e-07	0.0782457	1.05573	0.538265
cg17163527	1	3447348	MEGF6	1.14468e-10	1.36095e-07	0.0846446	1.06043	0.538188
cg22284058	8	142237359	SLC45A4	1.14888e-10	1.36397e-07	-0.104116	0.930375	-0.538149
cg06626847	1	149333142		1.15527e-10	1.36958e-07	-0.0972193	0.934833	-0.53809
cg02853393	1	224935472		1.16214e-10	1.37574e-07	0.109654	1.07897	0.538027
cg17768691	12	14720948	PLBD1	1.16713e-10	1.37967e-07	-0.0662057	0.955147	-0.537982
cg16964184	10	91411848		1.17397e-10	1.38576e-07	0.116782	1.08431	0.53792
cg27604873	10	111832333	ADD3;ADD3;ADD3	1.18141e-10	1.39254e-07	0.0826735	1.05898	0.537852
cg01506627	3	46449289	CCRL2;LOC102724297;CCRL2	1.20301e-10	1.41598e-07	0.0861661	1.06155	0.53766
cg15013617	20	2795378	C20orf141	1.21088e-10	1.4232e-07	0.1029	1.07393	0.537591
cg27652459	11	46709238	ARHGAP1	1.2252e-10	1.43797e-07	0.050841	1.03587	0.537465
cg07090356	18	23668764	SS18;SS18	1.23876e-10	1.45182e-07	0.0903542	1.06463	0.537348
cg00989249	5	177548398	N4BP3	1.25191e-10	1.46515e-07	0.0814677	1.05809	0.537236
cg02420027	13	41632640		1.27056e-10	1.48284e-07	0.0809306	1.0577	0.537078
cg16733203	1	11398011		1.27063e-10	1.48284e-07	0.070142	1.04982	0.537078
cg13949920	21	45593048		1.29225e-10	1.50497e-07	0.0479781	1.03382	0.536898
cg27374960	12	131706991		1.29325e-10	1.50497e-07	0.0808187	1.05762	0.53689
cg17178761	17	55682851	MSI2;MSI2	1.36945e-10	1.59139e-07	0.0929306	1.06653	0.536279
cg27426442	6	35181113	SCUBE3	1.37315e-10	1.59343e-07	-0.0550119	0.962587	-0.53625
cg16289642	7	18442581	HDAC9	1.39305e-10	1.61426e-07	0.0956251	1.06853	0.536096
cg00816609	3	13679471	FBLN2;FBLN2;FBLN2	1.40622e-10	1.62722e-07	0.0529829	1.03741	0.535995
cg13189271	6	15365693	JARID2	1.41488e-10	1.63494e-07	0.0612403	1.04336	0.53593
cg01009427	6	35473856	TULP1;TULP1	1.42034e-10	1.63895e-07	-0.0826844	0.944299	-0.535889
cg21932231	2	36668864	CRIM1	1.45172e-10	1.67282e-07	0.104446	1.07508	0.535655
cg23418769	15	79229761	CTSH;CTSH	1.45785e-10	1.67753e-07	-0.0616842	0.958145	-0.53561
cg13251842	22	46508469	MIRLET7A3;LOC400931;MIRLET7B	1.48533e-10	1.70677e-07	-0.0974569	0.934679	-0.53541
cg11407502	19	14491167	ADGRE5;ADGRE5;ADGRE5	1.50808e-10	1.73049e-07	0.121456	1.08783	0.535247
cg04859117	11	2011341	LOC100133545	1.51964e-10	1.74133e-07	-0.0605473	0.9589	-0.535165
cg21542881	19	39754717		1.56958e-10	1.79604e-07	-0.0627424	0.957442	-0.534818
cg13806966	9	139923567	ABCA2;C9orf139;ABCA2	1.60491e-10	1.83392e-07	0.0817917	1.05833	0.534579
cg25164589	10	63540024		1.60716e-10	1.83395e-07	0.118148	1.08534	0.534564
cg14184189	10	72222628		1.63202e-10	1.85974e-07	0.0640405	1.04539	0.534399
cg23009780	2	96774492		1.67279e-10	1.90356e-07	-0.0938313	0.937031	-0.534134
cg25592206	1	51439348	CDKN2C;CDKN2C	1.67977e-10	1.90886e-07	-0.164434	0.892278	-0.534089
cg24824128	1	28202085	THEMIS2;THEMIS2;THEMIS2;THEMIS2;THEMIS2	1.6914e-10	1.91943e-07	0.101443	1.07285	0.534015
cg04907181	11	66200133		1.74608e-10	1.97875e-07	0.079979	1.057	0.533672
cg10689504	8	41863031	KAT6A;KAT6A	1.75892e-10	1.99056e-07	0.115492	1.08334	0.533593
cg20224218	9	129261375	FAM125B	1.78287e-10	2.01489e-07	0.0829702	1.0592	0.533447
cg01989819	12	13349652	EMP1;EMP1	1.79344e-10	2.02406e-07	0.10705	1.07702	0.533383
cg22274745	2	182451537	CERKL;CERKL;CERKL;CERKL;CERKL;CERKL;CERKL	1.83477e-10	2.06787e-07	0.0894496	1.06396	0.533138
cg14276580	13	40527020		1.83819e-10	2.06889e-07	0.0887668	1.06346	0.533118
cg07383652	4	120206463	USP53	1.88243e-10	2.11579e-07	0.0841374	1.06005	0.532861
cg01355374	1	89531025	GBP1;GBP1	1.9099e-10	2.14372e-07	0.13258	1.09625	0.532704
cg12696328	1	227729680		1.9182e-10	2.15011e-07	-0.051653	0.96483	-0.532657
cg10354154	17	79534694	NPLOC4;NPLOC4;NPLOC4	1.93252e-10	2.16321e-07	0.0788226	1.05616	0.532577
cg25374813	5	138719374	SLC23A1;SLC23A1	1.97396e-10	2.20661e-07	0.0818059	1.05834	0.532347
cg11270206	2	220264849		1.9815e-10	2.20891e-07	-0.0879456	0.940862	-0.532306
cg19576697	5	176837920	F12	1.98298e-10	2.20891e-07	0.0844599	1.06029	0.532298
cg25519315	2	209231528	PTH2R	1.98408e-10	2.20891e-07	0.14017	1.10204	0.532292
cg09109411	5	149319112	PDE6A	1.9887e-10	2.21106e-07	0.0840784	1.06001	0.532267
cg10385101	7	707728	PRKAR1B;PRKAR1B;PRKAR1B;PRKAR1B;PRKAR1B;PRKAR1B	2.01465e-10	2.2369e-07	0.0777975	1.05541	0.532127
cg03635774	9	131400182	WDR34;MIR1268A	2.02445e-10	2.24474e-07	0.0772528	1.05501	0.532074
cg00233028	11	44642914		2.10265e-10	2.32831e-07	-0.0732303	0.950507	-0.531663
cg02336568	10	22546215	LOC100130992	2.11439e-10	2.33816e-07	0.113698	1.082	0.531603
cg08571918	2	105275920		2.12257e-10	2.34406e-07	-0.125149	0.916909	-0.531561
cg25293806	19	55889387	TMEM190	2.13076e-10	2.34995e-07	-0.107836	0.927979	-0.531519
cg01287088	5	176827392	PFN3	2.15841e-10	2.37725e-07	-0.108841	0.927332	-0.531379
cg11344997	19	3463788		2.16462e-10	2.38091e-07	-0.136486	0.909732	-0.531348
cg25117875	12	14413581		2.18888e-10	2.40411e-07	-0.113132	0.924578	-0.531227
cg22464537	11	1049754		2.19156e-10	2.40411e-07	0.0796381	1.05675	0.531214
cg14023999	15	90543224		2.19465e-10	2.4043e-07	-0.09411	0.93685	-0.531198
cg15626350	6	152130207	ESR1;ESR1;ESR1;ESR1	2.22445e-10	2.4337e-07	-0.171109	0.88816	-0.531052
cg25960854	19	1160184	SBNO2	2.24019e-10	2.44767e-07	0.0991365	1.07113	0.530975
cg09233395	8	116678582	TRPS1	2.25104e-10	2.45626e-07	0.129101	1.09361	0.530923
cg20392842	6	32909003	HLA-DMB	2.25736e-10	2.4599e-07	0.135874	1.09876	0.530892
cg04154027	5	78985588	CMYA5	2.28561e-10	2.48739e-07	-0.159318	0.895448	-0.530757
cg15783941	19	13132221	NFIX	2.3359e-10	2.53875e-07	-0.109036	0.927208	-0.53052
cg13575798	7	127641221	SND1	2.3507e-10	2.55147e-07	0.0880434	1.06293	0.530451
cg26429069	9	132758559	FNBP1	2.35835e-10	2.5564e-07	0.0919313	1.0658	0.530416
cg20731257	2	87883497		2.36456e-10	2.55976e-07	-0.0922289	0.938072	-0.530387
cg12202498	3	15482605	EAF1	2.40429e-10	2.59935e-07	0.0699703	1.0497	0.530206
cg09718582	2	240751196		2.45417e-10	2.6498e-07	-0.130132	0.913748	-0.529982
cg14154456	6	82946781	IBTK	2.47652e-10	2.67042e-07	0.134212	1.09749	0.529883
cg23100720	6	155770386	NOX3	2.50907e-10	2.70198e-07	-0.0941452	0.936827	-0.529741
cg05006142	6	170536124		2.52325e-10	2.7137e-07	0.0651269	1.04618	0.529679
cg21976374	14	106367679		2.5482e-10	2.73696e-07	0.112243	1.08091	0.529572
cg13586051	3	58200471	DNASE1L3	2.56204e-10	2.74823e-07	0.0951414	1.06817	0.529513
cg05969150	16	72882495	ZFHX3;ZFHX3	2.58429e-10	2.75981e-07	0.0686124	1.04871	0.529418
cg08854834	21	30517941	C21orf7	2.58541e-10	2.75981e-07	0.0586921	1.04152	0.529413
cg18800754	9	35538890	RUSC2;RUSC2;RUSC2;RUSC2	2.58573e-10	2.75981e-07	-0.068738	0.953472	-0.529412
cg20812045	6	10555881	GCNT2;GCNT2	2.58625e-10	2.75981e-07	-0.152585	0.899637	-0.52941
cg17888390	10	101282816		2.60914e-10	2.78063e-07	-0.0477356	0.967454	-0.529314
cg16398956	14	100212958		2.63893e-10	2.80863e-07	0.0660085	1.04682	0.529189
cg19280785	3	134340945	KY	2.64362e-10	2.80863e-07	0.221642	1.16606	0.52917
cg16874095	14	34529121		2.64566e-10	2.80863e-07	-0.0768435	0.94813	-0.529162
cg08358907	19	17877508	FCHO1;FCHO1;FCHO1;FCHO1	2.65603e-10	2.81602e-07	-0.0728296	0.950771	-0.529119
cg01907094	1	169677406	SELL;SELL	2.71157e-10	2.87119e-07	0.100652	1.07226	0.528892
cg00162064	1	44998151	RNF220	2.71506e-10	2.87119e-07	0.0874793	1.06251	0.528878
cg00154107	7	8010695	GLCCI1	2.7363e-10	2.88995e-07	0.0933189	1.06682	0.528793
cg26225827	2	98329399	ZAP70	2.76226e-10	2.91363e-07	0.0728725	1.05181	0.52869
cg24504289	6	32061478	TNXB	2.80602e-10	2.95598e-07	-0.0704659	0.95233	-0.528518
cg01350144	19	609115	HCN2	2.81755e-10	2.96435e-07	0.06384	1.04524	0.528473
cg02977320	10	77043225	ZNF503	2.84964e-10	2.99427e-07	-0.0803404	0.945834	-0.528348
cg01899130	14	55348681	GCH1;GCH1;GCH1;GCH1	2.93092e-10	3.07202e-07	0.113351	1.08174	0.52804
cg00257775	6	37904681	ZFAND3	2.9311e-10	3.07202e-07	0.103373	1.07428	0.528039
cg03722970	5	40507277		2.94072e-10	3.07819e-07	0.0863668	1.06169	0.528003
cg18001097	9	136017358	RALGDS	2.94546e-10	3.07923e-07	0.111043	1.08001	0.527986
cg00220721	11	36422443	PRR5L;PRR5L;PRR5L;PRR5L	2.98763e-10	3.11935e-07	0.1159	1.08365	0.52783
cg09531355	5	157662067		3.0069e-10	3.13549e-07	0.0971846	1.06968	0.527759
cg25414605	11	67182672	ATPGD1;ATPGD1	3.01585e-10	3.14084e-07	0.0644742	1.0457	0.527726
cg27525756	22	19710280	SEPT5;SEPT5-GP1BB;SEPT5-GP1BB;GP1BB;SEPT5	3.05738e-10	3.18006e-07	-0.119022	0.920811	-0.527576
cg07407859	11	821777	PNPLA2	3.07858e-10	3.19807e-07	0.059247	1.04192	0.5275
cg07807026	12	2041581		3.10214e-10	3.21848e-07	0.0844828	1.06031	0.527416
cg23478169	4	2141004	POLN	3.13373e-10	3.24717e-07	-0.0661346	0.955194	-0.527305
cg20497682	13	33858444	STARD13;STARD13	3.17404e-10	3.28479e-07	0.0890349	1.06366	0.527164
cg16263499	18	42406631	SETBP1;SETBP1	3.19629e-10	3.30367e-07	0.0863044	1.06165	0.527087
cg02704502	11	2036580		3.20276e-10	3.3062e-07	-0.0949875	0.93628	-0.527065
cg09267676	11	95385298		3.25829e-10	3.35931e-07	0.0899879	1.06436	0.526876
cg04952324	7	73727108	CLIP2;CLIP2	3.36158e-10	3.45896e-07	0.100779	1.07235	0.526532
cg16116203	12	6876922	PTMS	3.36335e-10	3.45896e-07	-0.0794261	0.946434	-0.526526
cg05298628	12	123379569	VPS37B	3.41032e-10	3.50288e-07	0.0804008	1.05731	0.526373
cg11404945	1	6521138		3.44847e-10	3.53765e-07	-0.0897906	0.939659	-0.52625
cg09693106	22	46449821	C22orf26;LOC150381	3.48913e-10	3.57491e-07	0.0915074	1.06548	0.526121
cg04999352	11	63304614	RARRES3	3.51216e-10	3.59125e-07	0.0921094	1.06593	0.526048
cg16499402	3	149333648	WWTR1;WWTR1;WWTR1	3.51381e-10	3.59125e-07	-0.159499	0.895336	-0.526043
cg04714030	10	32606973	EPC1;EPC1;EPC1;EPC1	3.59831e-10	3.67305e-07	0.113376	1.08176	0.52578
cg16057915	1	10690564	PEX14	3.60616e-10	3.6765e-07	0.0555818	1.03928	0.525756
cg15962969	6	138866887	NHSL1	3.66665e-10	3.73354e-07	-0.100389	0.932782	-0.525572
cg15723956	2	30332822		3.67943e-10	3.74192e-07	0.0584906	1.04138	0.525534
cg11646706	3	58514483	ACOX2	3.73072e-10	3.7894e-07	0.112684	1.08124	0.525381
cg14616353	3	151917645		3.75008e-10	3.80437e-07	0.0888576	1.06353	0.525323
cg11163555	22	31736976	PATZ1;PATZ1;PATZ1;PATZ1	3.78282e-10	3.83286e-07	0.0750066	1.05337	0.525227
cg23749725	12	67836441		3.90841e-10	3.95524e-07	0.104252	1.07494	0.524865
cg15031003	22	40490689	TNRC6B	3.92043e-10	3.96253e-07	0.108277	1.07794	0.524831
cg22184944	17	79031091	BAIAP2;BAIAP2;BAIAP2;BAIAP2	3.94802e-10	3.98551e-07	-0.0581982	0.960463	-0.524753
cg24035898	1	159825595	VSIG8;C1orf204	3.95728e-10	3.98997e-07	-0.11393	0.924067	-0.524727
cg20019356	14	64764216	ESR2	4.00622e-10	4.03438e-07	-0.0880138	0.940817	-0.524591
cg26983018	9	12702356	TYRP1;LURAP1L-AS1	4.0237e-10	4.04702e-07	-0.105592	0.929423	-0.524543
cg00307819	17	47817938	FAM117A	4.13734e-10	4.15538e-07	0.103888	1.07467	0.524233
cg17286200	16	25060966		4.14154e-10	4.15538e-07	0.127705	1.09255	0.524222
cg04492095	7	148596304		4.18956e-10	4.19844e-07	-0.0627098	0.957464	-0.524094
cg14655840	2	2711189		4.21009e-10	4.21389e-07	-0.11823	0.921317	-0.524039
cg15722952	3	194924602	C3orf21	4.40249e-10	4.4011e-07	-0.058444	0.960299	-0.523542
cg05726109	22	19709755	SEPT5;GP1BB	4.41438e-10	4.40763e-07	-0.1553	0.897946	-0.523512
cg27246744	3	31746590	OSBPL10	4.46327e-10	4.44802e-07	0.103886	1.07466	0.52339
cg10207189	13	51185590		4.46564e-10	4.44802e-07	0.0719271	1.05112	0.523384
cg04804748	15	52028433	LYSMD2;LYSMD2	4.48112e-10	4.45804e-07	0.0704292	1.05003	0.523345
cg25072666	17	79533843	NPLOC4	4.49788e-10	4.46931e-07	0.0769987	1.05482	0.523303
cg05059566	4	81118647	PRDM8;PRDM8	4.52524e-10	4.49108e-07	-0.122778	0.918417	-0.523236
cg24324628	6	138866882	NHSL1	4.53866e-10	4.49897e-07	-0.0953029	0.936076	-0.523203
cg10591467	17	7980419	ALOX12B	4.56686e-10	4.52132e-07	0.0815291	1.05814	0.523134
cg08133584	16	609679	C16orf11	4.57221e-10	4.52132e-07	-0.082675	0.944305	-0.523121
cg15863355	19	15404356		4.6367e-10	4.5796e-07	0.104275	1.07495	0.522964
cg26388730	11	64405764	NRXN2;NRXN2;NRXN2	4.67652e-10	4.61339e-07	-0.0745225	0.949656	-0.522869
cg12197666	13	40511553		4.74238e-10	4.67276e-07	0.111115	1.08006	0.522713
cg21302152	17	53351094	HLF	4.7603e-10	4.6848e-07	0.073874	1.05254	0.522671
cg04621850	9	140067121	TMEM210	4.82706e-10	4.74483e-07	0.0834143	1.05952	0.522515
cg05533453	1	42014022	HIVEP3;HIVEP3	4.86812e-10	4.77948e-07	0.0932549	1.06677	0.522421
cg06472341	11	1073641	MUC2	4.9079e-10	4.81279e-07	0.0547063	1.03865	0.52233
cg09584358	17	14201680		4.97875e-10	4.87645e-07	-0.10001	0.933026	-0.522169
cg21707172	6	155537944	TIAM2;TIAM2	5.09203e-10	4.98148e-07	-0.122355	0.918687	-0.521918
cg16705546	16	85936666	IRF8	5.14974e-10	5.03195e-07	0.0972132	1.06971	0.521791
cg03487027	10	77159055	ZNF503	5.17682e-10	5.05241e-07	-0.105	0.929805	-0.521733
cg02299441	4	185748087	ACSL1;ACSL1	5.22765e-10	5.09597e-07	0.116641	1.08421	0.521623
cg06008435	6	25027714		5.29737e-10	5.15783e-07	0.122367	1.08852	0.521475
cg10468849	14	93159257		5.33425e-10	5.18759e-07	0.0805156	1.0574	0.521397
cg18328933	3	52008538	ABHD14B;ABHD14B;ABHD14B;ABHD14A;ABHD14B;ABHD14B	5.43725e-10	5.28152e-07	0.0499065	1.0352	0.521182
cg05187003	21	34641507	IL10RB	5.64695e-10	5.47602e-07	0.0513173	1.03621	0.520757
cg09875519	17	75921293		5.6508e-10	5.47602e-07	-0.0742386	0.949843	-0.52075
cg11993583	20	56195541	ZBP1;ZBP1;ZBP1;ZBP1;ZBP1;ZBP1;ZBP1;ZBP1	5.67002e-10	5.48819e-07	0.0744174	1.05294	0.520712
cg13468451	14	101315775	MEG3;MEG3;MEG3;MEG3;MEG3;MEG3;MEG3;MEG3;MEG3;MEG3;MEG3;MEG3;MEG3;MEG3;MEG3;MEG3	5.74944e-10	5.55852e-07	0.103472	1.07436	0.520555
cg04094640	16	27237122	NSMCE1	5.81834e-10	5.61853e-07	0.0828496	1.05911	0.520421
cg14493336	2	65295115	CEP68	5.83812e-10	5.63102e-07	0.132429	1.09614	0.520383
cg10803034	11	3178188	OSBPL5;OSBPL5;OSBPL5	5.84705e-10	5.63303e-07	0.0624198	1.04422	0.520366
cg11789885	19	11472731	LPPR2;LPPR2	5.86099e-10	5.63986e-07	-0.0874808	0.941165	-0.520339
cg24790126	4	83057688		5.90754e-10	5.67801e-07	0.0991499	1.07114	0.52025
cg13264840	7	142494213		5.92846e-10	5.69147e-07	0.126684	1.09178	0.52021
cg08576185	16	2055684	ZNF598	5.93766e-10	5.69365e-07	0.0817481	1.0583	0.520193
cg11813056	15	58520121		6.04593e-10	5.79073e-07	-0.103468	0.930793	-0.519989
cg06977347	6	14271508		6.05583e-10	5.79346e-07	0.0595727	1.04216	0.519971
cg17826530	1	59280290		6.06686e-10	5.79361e-07	-0.10463	0.930043	-0.51995
cg05595958	5	32274889	MTMR12;MTMR12;MTMR12	6.07007e-10	5.79361e-07	-0.0896127	0.939775	-0.519944
cg12695465	6	10556147	GCNT2;GCNT2;GCNT2	6.1079e-10	5.82296e-07	-0.183831	0.880362	-0.519874
cg22035358	2	233808034	NGEF	6.14549e-10	5.85202e-07	-0.107768	0.928023	-0.519805
cg01375414	20	62475161		6.18887e-10	5.88652e-07	0.075185	1.0535	0.519726
cg00102731	20	2729245	EBF4	6.25188e-10	5.93958e-07	-0.090379	0.939276	-0.519612
cg15527674	11	61248474	C11orf66;C11orf66	6.30131e-10	5.97964e-07	-0.0667601	0.95478	-0.519523
cg26517054	20	24297443		6.49069e-10	6.15225e-07	0.0778076	1.05541	0.519189
cg07749613	2	97073539		6.51757e-10	6.17062e-07	0.0633855	1.04491	0.519142
cg10143064	17	72804065	TMEM104	6.53277e-10	6.17791e-07	0.0525191	1.03707	0.519116
cg11828203	7	31014714	GHRHR;GHRHR	6.61329e-10	6.24688e-07	-0.0908026	0.939	-0.518977
cg27184903	15	29285727	APBA2;APBA2	6.73819e-10	6.35755e-07	-0.0869232	0.941529	-0.518766
cg27478579	2	55497012	MTIF2;MTIF2	6.74996e-10	6.36136e-07	0.0555995	1.03929	0.518746
cg18951352	6	149806077	ZC3H12D;ZC3H12D	6.77337e-10	6.37612e-07	0.124758	1.09032	0.518707
cg04868870	1	53421299	SCP2;SCP2;SCP2;SCP2;SCP2	6.9254e-10	6.51178e-07	0.0813315	1.05799	0.518456
cg21489194	5	158430624	EBF1;EBF1;EBF1	6.95138e-10	6.52875e-07	0.12007	1.08679	0.518413
cg09496748	2	198029215	ANKRD44	7.15479e-10	6.71213e-07	-0.110838	0.92605	-0.518086
cg02590287	X	106161451	CLDN2;CLDN2	7.22105e-10	6.76658e-07	0.113531	1.08187	0.517982
cg02542684	4	185209748		7.23296e-10	6.77003e-07	0.119074	1.08604	0.517963
cg06095916	10	5819013	GDI2;GDI2	7.31871e-10	6.83733e-07	0.0792807	1.05649	0.517829
cg10207218	1	1714140		7.32149e-10	6.83733e-07	-0.0463717	0.968369	-0.517825
cg18254053	1	202715885	KDM5B	7.4009e-10	6.90366e-07	0.051718	1.0365	0.517703
cg26925644	11	118476517	PHLDB1	7.41434e-10	6.90565e-07	-0.0750894	0.949283	-0.517682
cg18885210	2	121516533		7.41983e-10	6.90565e-07	-0.0817778	0.944893	-0.517674
cg12903335	20	19672928	SLC24A3	7.43084e-10	6.90809e-07	0.112746	1.08128	0.517657
cg16037947	8	22305714	PPP3CC;PPP3CC;PPP3CC	7.45026e-10	6.91832e-07	0.113383	1.08176	0.517627
cg10258214	14	106330534		7.50561e-10	6.96187e-07	0.129502	1.09392	0.517543
cg00546897	21	45232232	LOC284837	7.70762e-10	7.14119e-07	0.0723585	1.05143	0.517242
cg03196720	12	6473299	SCNN1A;SCNN1A;SCNN1A	7.74784e-10	7.17038e-07	0.112307	1.08096	0.517182
cg23907108	11	64405993	NRXN2;NRXN2;NRXN2	7.77204e-10	7.18469e-07	-0.110524	0.926252	-0.517147
cg16289349	3	46784830	PRSS45	7.79547e-10	7.19826e-07	-0.0582492	0.960429	-0.517113
cg23605244	1	205633005	SLC45A3	7.917e-10	7.30229e-07	-0.0906009	0.939131	-0.516937
cg27257822	3	184292880	EPHB3	7.98434e-10	7.35616e-07	-0.0706884	0.952184	-0.51684
cg00543315	11	121633759		8.04665e-10	7.40526e-07	0.103538	1.0744	0.516752
cg18671654	8	71094414	NCOA2	8.14186e-10	7.48424e-07	0.0692357	1.04916	0.516618
cg03890167	1	203242638		8.15066e-10	7.48424e-07	-0.0745676	0.949627	-0.516606
cg15924738	14	33296030	AKAP6	8.18789e-10	7.51005e-07	-0.066237	0.955126	-0.516554
cg00411595	9	136339349	SLC2A6;SLC2A6	8.21527e-10	7.52677e-07	0.0689649	1.04896	0.516516
cg11025974	2	152830521	CACNB4;CACNB4;CACNB4;CACNB4	8.51032e-10	7.78451e-07	-0.0645241	0.956261	-0.516113
cg04976987	1	49317683	AGBL4	8.51551e-10	7.78451e-07	0.0904364	1.06469	0.516107
cg00675721	19	39739215		8.54202e-10	7.79198e-07	-0.0906848	0.939077	-0.516071
cg18263381	8	82217138		8.54262e-10	7.79198e-07	0.0793095	1.05651	0.51607
cg17896927	15	93617030	RGMA;RGMA;RGMA;RGMA;RGMA;RGMA;RGMA	8.57652e-10	7.81424e-07	0.118708	1.08576	0.516025
cg02879960	22	50483545	TTLL8	8.59962e-10	7.82661e-07	0.0899885	1.06436	0.515994
cg01135863	4	17788258		8.71102e-10	7.91424e-07	0.114414	1.08254	0.515847
cg10359157	13	51418020	DLEU7	8.71514e-10	7.91424e-07	-0.11339	0.924413	-0.515842
cg05526498	17	49012893		8.73968e-10	7.92778e-07	0.0522409	1.03687	0.51581
cg14188840	7	27220398	HOXA10	8.84227e-10	8.01201e-07	-0.0621243	0.957853	-0.515677
cg18959279	3	108321422	DZIP3	8.87388e-10	8.03179e-07	0.114301	1.08245	0.515636
cg05644462	16	85261785		8.92373e-10	8.06804e-07	-0.0581463	0.960497	-0.515572
cg27596345	19	31590999		8.9651e-10	8.09655e-07	-0.0686864	0.953506	-0.515519
cg15453967	6	161625996	AGPAT4	9.01189e-10	8.12988e-07	-0.123663	0.917854	-0.515459
cg18064410	16	81031080	CMC2	9.07987e-10	8.18223e-07	0.134162	1.09745	0.515374
cg13180844	2	2711168		9.16886e-10	8.25339e-07	-0.106605	0.928771	-0.515262
cg10394903	5	145355252	SH3RF2	9.20395e-10	8.2686e-07	0.0854299	1.061	0.515218
cg14442689	15	89929102	LINC00925	9.20586e-10	8.2686e-07	0.049461	1.03488	0.515216
cg12408511	6	79950488		9.22071e-10	8.27291e-07	-0.0573891	0.961002	-0.515198
cg01604946	5	148398804	SH3TC2	9.27133e-10	8.30842e-07	-0.0927854	0.937711	-0.515135
cg13222915	1	184598594		9.28743e-10	8.30842e-07	0.0591119	1.04182	0.515115
cg01185345	13	99218287	STK24	9.29464e-10	8.30842e-07	0.0448315	1.03156	0.515106
cg26800893	11	67184596	ATPGD1;ATPGD1	9.30069e-10	8.30842e-07	0.0974397	1.06987	0.515099
cg07423667	2	242394666	FARP2;FARP2;FARP2	9.31603e-10	8.31113e-07	0.0687406	1.0488	0.51508
cg16170346	19	2424006	TMPRSS9	9.32674e-10	8.31113e-07	0.112986	1.08146	0.515067
cg27381979	3	13537787	HDAC11;HDAC11	9.33402e-10	8.31113e-07	-0.0672406	0.954462	-0.515058
cg20806427	1	149718671		9.42102e-10	8.37952e-07	-0.0863642	0.941893	-0.514952
cg16512755	1	32670916	IQCC;CCDC28B;IQCC	9.47541e-10	8.4188e-07	-0.0479845	0.967287	-0.514886
cg21163444	12	54765670	ZNF385A;ZNF385A;ZNF385A	9.53986e-10	8.46692e-07	0.0587198	1.04154	0.514808
cg07770777	13	113528375	ATP11A;ATP11A	9.59757e-10	8.50086e-07	0.0968962	1.06947	0.514739
cg22902340	21	46332291	ITGB2;ITGB2;ITGB2	9.60875e-10	8.50086e-07	0.084249	1.06014	0.514726
cg06096913	13	43230376		9.6091e-10	8.50086e-07	-0.057831	0.960707	-0.514725
cg02017450	10	10631670		9.67183e-10	8.54717e-07	0.123908	1.08968	0.514651
cg05121052	22	33313979	SYN3;SYN3;SYN3	9.70648e-10	8.56858e-07	-0.0821695	0.944636	-0.51461
cg09871637	1	87800511	LMO4	9.72929e-10	8.57951e-07	-0.0907922	0.939007	-0.514583
cg26691179	16	78211809	WWOX;WWOX	9.75517e-10	8.58756e-07	-0.0834185	0.943819	-0.514552
cg05328218	5	6729637	PAPD7;PAPD7	9.75929e-10	8.58756e-07	0.0972639	1.06974	0.514547
cg13606421	3	16216180	GALNTL2	9.77457e-10	8.59181e-07	-0.0857008	0.942327	-0.514529
cg15613761	19	46404710	MYPOP	9.85563e-10	8.65382e-07	-0.0704642	0.952332	-0.514435
cg21124375	2	232765392		1.01311e-09	8.88621e-07	-0.0627761	0.95742	-0.514118
cg01248108	7	114619572	MDFIC;MDFIC;MDFIC;MDFIC	1.03411e-09	9.06078e-07	0.114011	1.08223	0.513883
cg19258882	12	56472805	ERBB3;ERBB3	1.04503e-09	9.1467e-07	-0.0794751	0.946402	-0.513762
cg18454133	14	23835870	EFS;EFS	1.06251e-09	9.2898e-07	-0.0727526	0.950822	-0.513571
cg10694470	4	81118600	PRDM8;PRDM8	1.06478e-09	9.29605e-07	-0.124085	0.917586	-0.513547
cg15589153	4	152246020		1.06548e-09	9.29605e-07	-0.0463384	0.968391	-0.513539
cg09116068	2	74775635	DOK1;LOXL3;LOXL3;LOXL3	1.0818e-09	9.42081e-07	-0.100968	0.932407	-0.513364
cg17261196	8	10486621	RP1L1	1.08207e-09	9.42081e-07	-0.0811196	0.945324	-0.513361
cg03392571	21	46367939	C21orf70	1.08896e-09	9.47078e-07	0.0518015	1.03656	0.513288
cg13630095	9	125137594	PTGS1;PTGS1	1.101e-09	9.56531e-07	-0.0701513	0.952538	-0.513162
cg20217465	2	217420142		1.13026e-09	9.80921e-07	0.0875818	1.06259	0.512859
cg10905802	14	106357761		1.13378e-09	9.82934e-07	0.105533	1.07589	0.512824
cg17889259	10	81048344	ZMIZ1	1.13747e-09	9.85102e-07	0.0490904	1.03461	0.512786
cg02951357	1	59280619		1.1395e-09	9.85819e-07	-0.0875258	0.941135	-0.512766
cg24111241	14	106360374		1.15208e-09	9.95652e-07	0.0783076	1.05578	0.512639
cg25095518	2	98329337	ZAP70	1.15903e-09	1.00049e-06	0.0836733	1.05971	0.512569
cg20593826	1	59280370		1.1601e-09	1.00049e-06	-0.103838	0.930554	-0.512559
cg10931237	3	45052530	EXOSC7;EXOSC7	1.1687e-09	1.00684e-06	0.0461983	1.03254	0.512474
cg02438611	17	55828107		1.17182e-09	1.00848e-06	-0.0926491	0.937799	-0.512443
cg16536918	20	3065403	AVP	1.17981e-09	1.01429e-06	0.0720908	1.05124	0.512364
cg09805466	2	223566483	MOGAT1	1.21719e-09	1.04533e-06	0.10449	1.07511	0.512004
cg07683388	2	198029332	ANKRD44	1.22052e-09	1.0471e-06	-0.0945289	0.936578	-0.511972
cg26494587	4	16124835		1.23291e-09	1.05663e-06	0.12396	1.08972	0.511856
cg02327694	5	96884138	LINC01340	1.24024e-09	1.06181e-06	-0.0925105	0.937889	-0.511787
cg15030415	17	2908068	RAP1GAP2;RAP1GAP2	1.25198e-09	1.07074e-06	0.0699308	1.04967	0.511678
cg23856247	16	58686820		1.25533e-09	1.0725e-06	-0.0821269	0.944664	-0.511647
cg10377921	19	15391946	BRD4;BRD4	1.27285e-09	1.08634e-06	0.0690858	1.04905	0.511487
cg09757002	7	129629586		1.30652e-09	1.11391e-06	0.10904	1.07851	0.511184
cg01526748	3	191930926	FGF12;FGF12	1.30811e-09	1.11411e-06	-0.085487	0.942466	-0.51117
cg20409231	3	156382473		1.31106e-09	1.11547e-06	0.0880766	1.06295	0.511144
cg07031797	22	50483123	TTLL8	1.31937e-09	1.12138e-06	0.119423	1.0863	0.511071
cg25124943	10	4117248		1.32967e-09	1.12897e-06	0.0719696	1.05115	0.51098
cg16421311	3	34306164		1.34296e-09	1.13908e-06	0.106464	1.07659	0.510865
cg27271698	14	106330538		1.34774e-09	1.14127e-06	0.114006	1.08223	0.510824
cg09589057	14	106351578		1.34832e-09	1.14127e-06	0.0577761	1.04086	0.510819
cg08457421	22	31536431	PLA2G3;PLA2G3	1.35383e-09	1.14476e-06	-0.0957294	0.935799	-0.510772
cg17986992	1	159825761	VSIG8;C1orf204	1.35806e-09	1.14716e-06	-0.102959	0.931121	-0.510735
cg21363811	1	179713950	FAM163A	1.364e-09	1.15043e-06	-0.113862	0.924111	-0.510685
cg06233873	5	137641727	CDC25C;CDC25C;CDC25C;CDC25C	1.36473e-09	1.15043e-06	0.105635	1.07597	0.510678
cg17100197	12	122513918		1.37347e-09	1.15616e-06	0.0867125	1.06195	0.510604
cg08545632	6	44630692		1.37434e-09	1.15616e-06	0.0669994	1.04754	0.510597
cg23890469	10	88715317	MMRN2	1.38272e-09	1.16143e-06	-0.0607124	0.958791	-0.510526
cg19115490	6	37483925		1.38342e-09	1.16143e-06	0.0710033	1.05045	0.510521
cg20414784	2	202004925	CFLAR;CFLAR;CFLAR;CFLAR;CFLAR;CFLAR;CFLAR;CFLAR;CFLAR	1.40184e-09	1.1751e-06	-0.0830574	0.944055	-0.510367
cg13622265	9	124584474	TTLL11	1.40257e-09	1.1751e-06	-0.138744	0.908309	-0.510361
cg23904955	10	101282759		1.40524e-09	1.17614e-06	-0.109587	0.926854	-0.510339
cg13555278	1	26348484	EXTL1;EXTL1	1.41056e-09	1.17939e-06	-0.0767786	0.948172	-0.510295
cg03134666	12	96688878	CDK17;CDK17	1.42036e-09	1.18577e-06	0.0888865	1.06355	0.510214
cg25937577	22	31536476	PLA2G3	1.42107e-09	1.18577e-06	-0.0560216	0.961913	-0.510208
cg11731280	9	140066934	TMEM210	1.42694e-09	1.18946e-06	0.0767383	1.05463	0.510161
cg26663099	2	87893593		1.43154e-09	1.19102e-06	0.0786282	1.05601	0.510123
cg26682407	13	113660246	MCF2L;MCF2L	1.4317e-09	1.19102e-06	0.0737065	1.05242	0.510122
cg10329351	19	16254282	HSH2D;HSH2D;HSH2D;HSH2D	1.44915e-09	1.20432e-06	0.0750961	1.05343	0.509981
cg07321131	1	204545744		1.46351e-09	1.21503e-06	-0.0623811	0.957682	-0.509866
cg03724964	19	39465969	FBXO17	1.46607e-09	1.21592e-06	-0.0662359	0.955127	-0.509846
cg24496523	16	3179328	ZNF213-AS1;ZNF213-AS1	1.47017e-09	1.2181e-06	0.0825011	1.05885	0.509813
cg20196277	1	42160889	HIVEP3;HIVEP3	1.47203e-09	1.21841e-06	0.0714859	1.0508	0.509799
cg16140253	1	110166563	AMPD2;AMPD2;AMPD2	1.48441e-09	1.22621e-06	0.0741804	1.05276	0.509701
cg18982976	17	61116857	TANC2;MIR548W	1.48444e-09	1.22621e-06	0.0956106	1.06852	0.509701
cg17796323	5	177547973	N4BP3	1.5249e-09	1.25837e-06	0.122257	1.08844	0.509387
cg19171660	10	103649718	C10orf76	1.52712e-09	1.25894e-06	-0.083239	0.943936	-0.50937
cg23925513	17	6923526		1.54302e-09	1.27078e-06	-0.0666786	0.954834	-0.50925
cg12436561	18	43593510	PSTPIP2	1.54555e-09	1.27158e-06	0.0930967	1.06666	0.509231
cg17034959	12	132321329	MMP17	1.55156e-09	1.27398e-06	0.0702272	1.04988	0.509185
cg08889380	7	150628473		1.55156e-09	1.27398e-06	0.0670903	1.0476	0.509185
cg02745912	7	142494204		1.55961e-09	1.27904e-06	0.0822142	1.05864	0.509125
cg24674703	11	60869960	CD5;CD5	1.56092e-09	1.27904e-06	0.0879436	1.06285	0.509115
cg09619282	3	16930667	PLCL2	1.56238e-09	1.27904e-06	0.118254	1.08542	0.509104
cg06303238	20	50418959	SALL4;SALL4	1.5714e-09	1.28514e-06	-0.134349	0.911081	-0.509037
cg19483007	3	149327651	WWTR1;WWTR1;WWTR1	1.58019e-09	1.29105e-06	-0.0890899	0.940116	-0.508972
cg20061371	3	48542212	SHISA5;SHISA5;SHISA5;SHISA5;SHISA5;SHISA5;SHISA5	1.58877e-09	1.29601e-06	0.0657411	1.04662	0.508909
cg02535555	3	121990376	CASR;CASR	1.5905e-09	1.29601e-06	0.112274	1.08093	0.508896
cg13424923	2	65258738		1.59099e-09	1.29601e-06	0.0608384	1.04307	0.508892
cg07367469	5	115988245		1.5997e-09	1.30182e-06	-0.0930422	0.937544	-0.508829
cg20229014	8	134529378	ST3GAL1;ST3GAL1	1.60264e-09	1.30292e-06	0.0702868	1.04993	0.508807
cg20664117	16	1577916	TMEM204;IFT140	1.60901e-09	1.30681e-06	0.0645177	1.04574	0.508761
cg27106909	16	30106897	YPEL3;YPEL3;YPEL3	1.63023e-09	1.32274e-06	0.0656311	1.04654	0.508608
cg24421410	6	32920220	HLA-DMA	1.66613e-09	1.35053e-06	0.0991574	1.07115	0.508353
cg02598564	10	72822634		1.67154e-09	1.35359e-06	-0.0805487	0.945698	-0.508315
cg22896917	6	28093420	ZSCAN16	1.69699e-09	1.37285e-06	0.0820143	1.05849	0.508138
cg19239052	10	48427626	GDF10	1.70128e-09	1.37496e-06	0.0616127	1.04363	0.508109
cg23092885	6	109269765	ARMC2;ARMC2	1.70435e-09	1.37609e-06	0.0836115	1.05967	0.508088
cg12408250	1	3121727	PRDM16;PRDM16	1.70645e-09	1.37644e-06	-0.0655139	0.955605	-0.508073
cg00541544	22	39150255	UNC84B	1.72481e-09	1.38988e-06	0.0866035	1.06187	0.507948
cg12690119	3	141043080	ZBTB38;ZBTB38	1.72952e-09	1.39125e-06	0.0764141	1.05439	0.507916
cg20400592	13	51418041	DLEU7	1.72989e-09	1.39125e-06	-0.0973087	0.934775	-0.507913
cg13888808	18	3526902	DLGAP1;DLGAP1;DLGAP1;DLGAP1;DLGAP1;DLGAP1;DLGAP1;DLGAP1;DLGAP1	1.74558e-09	1.4025e-06	0.0785326	1.05594	0.507808
cg01243072	2	43398171		1.76261e-09	1.4148e-06	0.0728098	1.05176	0.507694
cg12398079	5	93222917	FAM172A;FAM172A;FAM172A;FAM172A	1.76747e-09	1.41692e-06	0.121183	1.08763	0.507662
cg06791771	18	9117620	NDUFV2	1.7687e-09	1.41692e-06	0.159317	1.11676	0.507653
cg19804403	2	165753477		1.77138e-09	1.41769e-06	0.168966	1.12425	0.507636
cg01558110	22	50607681	PANX2;PANX2;PANX2	1.77622e-09	1.42018e-06	-0.101919	0.931792	-0.507604
cg17806418	6	29599319	GABBR1;GABBR1	1.80156e-09	1.43905e-06	-0.148609	0.90212	-0.507438
cg06901200	4	184063916	WWC2	1.833e-09	1.46274e-06	0.0811388	1.05785	0.507234
cg26802548	7	152262234		1.86555e-09	1.48727e-06	0.108132	1.07783	0.507028
cg24511258	3	195634428	TNK2	1.8705e-09	1.48977e-06	0.081024	1.05777	0.506997
cg01083910	2	47537713	LOC101927043;LOC101927043	1.87885e-09	1.49498e-06	0.0633551	1.04489	0.506944
cg23218354	1	2885244		1.89368e-09	1.50532e-06	-0.156634	0.897116	-0.506852
cg15722526	5	54180254		1.89964e-09	1.50861e-06	-0.0571704	0.961147	-0.506815
cg07207652	17	45798257		1.90777e-09	1.5136e-06	-0.106447	0.928873	-0.506765
cg06531025	19	13086393		1.91689e-09	1.51924e-06	0.0716361	1.05091	0.506709
cg02570929	2	7065191	RNF144A	1.91858e-09	1.51924e-06	0.057478	1.04065	0.506698
cg10635891	16	46782723	MYLK3;MYLK3	1.93326e-09	1.52939e-06	0.0731586	1.05202	0.506609
cg08324758	1	36792175		1.94768e-09	1.53932e-06	0.0569328	1.04025	0.506521
cg02557933	2	220351040	SPEG	1.96512e-09	1.55161e-06	-0.0740447	0.949971	-0.506416
cg26918577	17	75888026		1.96992e-09	1.55391e-06	-0.0714476	0.951683	-0.506388
cg03871267	5	67483475		1.99154e-09	1.56947e-06	-0.0954981	0.935949	-0.506259
cg07375957	2	145648574	TEX41	1.99491e-09	1.57061e-06	0.0762459	1.05427	0.506239
cg10533103	1	212688961		2.0007e-09	1.57367e-06	-0.108097	0.927811	-0.506205
cg02608723	17	38488757	RARA;RARA;RARA	2.00407e-09	1.57481e-06	0.0578716	1.04093	0.506185
cg05577344	2	74775637	DOK1;LOXL3;LOXL3;LOXL3	2.0094e-09	1.57749e-06	-0.101169	0.932277	-0.506154
cg15772157	10	22766320		2.03001e-09	1.59215e-06	-0.0872108	0.941341	-0.506034
cg09655403	5	78985495	CMYA5	2.04234e-09	1.6003e-06	-0.151006	0.900622	-0.505962
cg08055846	22	19094011	DGCR2;DGCR2;DGCR2;DGCR2;DGCR2	2.04634e-09	1.60191e-06	0.0893842	1.06392	0.505939
cg24460126	1	179713828	FAM163A	2.05297e-09	1.60557e-06	-0.160529	0.894697	-0.505901
cg25345365	11	114050114	ZBTB16;ZBTB16	2.08431e-09	1.62854e-06	-0.112269	0.925132	-0.505722
cg11456828	1	111159200	KCNA2	2.09368e-09	1.6343e-06	0.0925958	1.06629	0.505669
cg13750140	1	41688346	SCMH1;SCMH1;SCMH1;SCMH1	2.11158e-09	1.64671e-06	0.0762585	1.05428	0.505569
cg00796821	7	128551757	KCP;KCP	2.12173e-09	1.65225e-06	-0.0976698	0.934541	-0.505512
cg10711113	10	7518062		2.12325e-09	1.65225e-06	-0.0846761	0.942996	-0.505504
cg14820360	6	90272030	ANKRD6;ANKRD6;ANKRD6;ANKRD6	2.1247e-09	1.65225e-06	-0.0909326	0.938916	-0.505496
cg00928711	22	18350448	MICAL3;MICAL3;MICAL3	2.13618e-09	1.65863e-06	0.082959	1.05919	0.505432
cg19409579	4	81118500	PRDM8;PRDM8	2.13694e-09	1.65863e-06	-0.150556	0.900903	-0.505428
cg13872005	2	105275613		2.14395e-09	1.66248e-06	-0.0774072	0.947759	-0.505389
cg18110150	12	76052813		2.14594e-09	1.66248e-06	-0.064349	0.956377	-0.505378
cg01921773	16	75661691	KARS;KARS	2.15828e-09	1.67046e-06	0.106821	1.07685	0.505311
cg07149809	6	153536445		2.16399e-09	1.67331e-06	-0.0964677	0.93532	-0.505279
cg27299047	7	2103248	MAD1L1;MAD1L1;MAD1L1	2.17358e-09	1.67915e-06	0.0776465	1.0553	0.505227
cg18266828	17	46027572		2.17606e-09	1.67949e-06	0.0960019	1.06881	0.505214
cg09510202	6	13014871	PHACTR1	2.18675e-09	1.68615e-06	-0.0963746	0.935381	-0.505156
cg05654547	22	27709245		2.20191e-09	1.69626e-06	-0.0849	0.94285	-0.505074
cg21048168	7	138458827	ATP6V0A4;ATP6V0A4;ATP6V0A4	2.22129e-09	1.70897e-06	-0.0688496	0.953398	-0.504971
cg25998603	8	105473114	DPYS	2.22257e-09	1.70897e-06	0.102591	1.0737	0.504964
cg12190219	1	89591466	GBP2	2.23785e-09	1.71912e-06	0.096256	1.069	0.504883
cg16394987	10	135194997	PAOX;PAOX;PAOX;PAOX;PAOX;PAOX;PAOX	2.24179e-09	1.72053e-06	0.0854912	1.06105	0.504862
cg25432738	13	21009861	CRYL1	2.24658e-09	1.72223e-06	-0.121161	0.919447	-0.504837
cg04313735	11	73357194	PLEKHB1;PLEKHB1;PLEKHB1;PLEKHB1	2.24818e-09	1.72223e-06	-0.0842265	0.94329	-0.504828
cg16758086	1	6173356	CHD5	2.28006e-09	1.74502e-06	0.0875086	1.06253	0.504662
cg10195687	14	74926396		2.28806e-09	1.74952e-06	-0.0741894	0.949876	-0.50462
cg00735586	1	1711716	NADK;NADK	2.29076e-09	1.74995e-06	0.0607254	1.04299	0.504606
cg16950503	2	182743536		2.29938e-09	1.75491e-06	0.0796699	1.05678	0.504562
cg02947450	10	22766861		2.30558e-09	1.75801e-06	-0.102232	0.931591	-0.50453
cg09737793	12	111749005	CUX2	2.31694e-09	1.76504e-06	0.0596953	1.04225	0.504472
cg09074294	3	150457472	LOC101928105	2.34857e-09	1.78748e-06	0.0776709	1.05531	0.504311
cg15310518	14	106330520		2.38338e-09	1.8123e-06	0.0922263	1.06601	0.504137
cg20864517	19	16470187	EPS15L1;EPS15L1	2.39131e-09	1.81665e-06	0.079954	1.05698	0.504097
cg03343013	1	43473097		2.39413e-09	1.81711e-06	-0.0842743	0.943259	-0.504083
cg09755547	9	116327183	RGS3;RGS3;RGS3;RGS3;RGS3;RGS3	2.41016e-09	1.82759e-06	-0.0759684	0.948705	-0.504004
cg03569351	1	145217131	NOTCH2NL;NBPF20;NBPF9	2.42925e-09	1.84037e-06	0.0632821	1.04484	0.50391
cg14980883	7	16835396	AGR2	2.44245e-09	1.84867e-06	0.116899	1.0844	0.503846
cg14635466	8	101661245	SNX31	2.45807e-09	1.85879e-06	-0.0937798	0.937064	-0.50377
cg21814167	17	60548173		2.46334e-09	1.86105e-06	0.071549	1.05084	0.503745
cg02254407	11	73357159	PLEKHB1;PLEKHB1;PLEKHB1;PLEKHB1	2.47726e-09	1.86896e-06	-0.0997688	0.933183	-0.503678
cg15134801	5	60138838	ELOVL7;ELOVL7	2.47834e-09	1.86896e-06	-0.0989637	0.933703	-0.503673
cg13510475	15	73045027	ADPGK;ADPGK;ADPGK	2.48454e-09	1.87184e-06	0.0730814	1.05196	0.503643
cg16741875	17	58647040	LOC388406	2.48671e-09	1.87184e-06	-0.066068	0.955238	-0.503633
cg09637273	17	55939387		2.50375e-09	1.88294e-06	-0.0540396	0.963235	-0.503552
cg16017089	11	73053830	ARHGEF17	2.51057e-09	1.88635e-06	-0.172143	0.887524	-0.503519
cg07458479	11	821723	PNPLA2	2.52566e-09	1.89596e-06	0.0945489	1.06773	0.503448
cg05758467	2	240035894	HDAC4	2.56398e-09	1.92296e-06	-0.0691606	0.953192	-0.503269
cg08670658	11	67052992	ADRBK1	2.59457e-09	1.94413e-06	0.0987776	1.07087	0.503128
cg26318111	20	56257874	PMEPA1;PMEPA1;PMEPA1;PMEPA1;PMEPA1	2.6107e-09	1.95444e-06	-0.0898452	0.939624	-0.503054
cg24293930	15	42381406	PLA2G4D	2.65221e-09	1.9825e-06	0.071672	1.05093	0.502867
cg18925980	1	6580110	PLEKHG5;PLEKHG5	2.65301e-09	1.9825e-06	-0.0621482	0.957837	-0.502863
cg07787187	14	101036254	BEGAIN	2.66648e-09	1.99076e-06	-0.0747653	0.949497	-0.502803
cg16437021	16	89510331	ANKRD11	2.68139e-09	2.00008e-06	0.0764251	1.0544	0.502736
cg07136133	11	36422377	PRR5L;PRR5L;PRR5L;PRR5L	2.70193e-09	2.01358e-06	0.129614	1.094	0.502645
cg12588917	6	29692082	HLA-F;HLA-F;HLA-F	2.7047e-09	2.01382e-06	-0.136328	0.909832	-0.502633
cg19925872	15	90543392	ZNF710	2.70797e-09	2.01443e-06	-0.0701702	0.952526	-0.502619
cg17738733	7	134833335	C7orf49;TMEM140	2.7161e-09	2.01865e-06	0.0972113	1.0697	0.502583
cg12443604	17	72357992	BTBD17	2.72619e-09	2.02432e-06	-0.0577062	0.960791	-0.502539
cg22559398	11	44680155		2.7477e-09	2.03845e-06	-0.111486	0.925634	-0.502445
cg26132229	1	113675885		2.75563e-09	2.04249e-06	0.157293	1.11519	0.502411
cg12236088	2	105275812		2.76285e-09	2.046e-06	-0.140582	0.907153	-0.50238
cg15981571	17	19656699		2.77805e-09	2.05541e-06	0.0450009	1.03168	0.502314
cg00791181	3	114569943	ZBTB20;ZBTB20;ZBTB20	2.78253e-09	2.05688e-06	0.0737878	1.05248	0.502295
cg04645527	2	69023542	ARHGAP25;ARHGAP25;ARHGAP25;ARHGAP25	2.8566e-09	2.10974e-06	0.0538623	1.03804	0.501981
cg25546629	17	64370551	PRKCA	2.89101e-09	2.13323e-06	-0.0875964	0.941089	-0.501838
cg11060441	7	149485712	SSPO	2.89423e-09	2.13369e-06	-0.0806794	0.945612	-0.501825
cg27258399	8	38832267	HTRA4	2.89823e-09	2.13473e-06	-0.087696	0.941024	-0.501809
cg01102638	10	87679282	GRID1	2.91652e-09	2.14628e-06	0.074874	1.05327	0.501734
cg14826185	5	167447887	TENM2	2.92264e-09	2.14886e-06	0.0910336	1.06513	0.501708
cg26402346	12	101864876		2.93563e-09	2.15649e-06	-0.0880181	0.940814	-0.501655
cg14161821	9	6955559	KDM4C;KDM4C;KDM4C;KDM4C	2.94034e-09	2.15688e-06	0.0944871	1.06769	0.501636
cg03120555	7	630473	PRKAR1B;PRKAR1B;PRKAR1B;PRKAR1B;PRKAR1B;PRKAR1B	2.94141e-09	2.15688e-06	0.166743	1.12252	0.501632
cg25137841	22	31536585	PLA2G3	2.9565e-09	2.16601e-06	-0.0651057	0.955875	-0.501571
cg27658089	7	2558200	LFNG;LFNG;LFNG;LFNG;LFNG	2.96159e-09	2.16781e-06	-0.0696702	0.952856	-0.50155
cg22445742	2	60680630	BCL11A;BCL11A	2.96972e-09	2.17184e-06	-0.0540349	0.963239	-0.501517
cg04625615	15	41788368	ITPKA	2.97651e-09	2.17324e-06	-0.0654737	0.955632	-0.50149
cg20223214	14	68911660	RAD51B;RAD51B;RAD51B	2.97844e-09	2.17324e-06	0.0728925	1.05182	0.501482
cg11043571	4	166301076	CPE	2.9846e-09	2.17324e-06	-0.0998685	0.933118	-0.501458
cg20416296	9	124360395	DAB2IP	2.98538e-09	2.17324e-06	-0.109349	0.927006	-0.501455
cg07276621	11	10750870		2.98678e-09	2.17324e-06	-0.0901017	0.939457	-0.501449
cg18608055	19	1130866	SBNO2;SBNO2	2.98749e-09	2.17324e-06	0.0866165	1.06188	0.501446
cg01323720	17	55342462	MSI2;MSI2	3.03373e-09	2.20492e-06	0.0350044	1.02456	0.501262
cg24297873	7	1993352	MAD1L1;MAD1L1;MAD1L1	3.0416e-09	2.2087e-06	-0.0457617	0.968778	-0.501231
cg06508940	19	5953984	RANBP3;RANBP3;RANBP3;RANBP3	3.04445e-09	2.20881e-06	0.0762335	1.05426	0.50122
cg21785034	7	142494439		3.05331e-09	2.21329e-06	0.0813199	1.05799	0.501185
cg25788369	14	24821383		3.07763e-09	2.22896e-06	-0.0691387	0.953207	-0.50109
cg26841068	1	203456691	PRELP;PRELP	3.0848e-09	2.23218e-06	-0.0527999	0.964064	-0.501062
cg15388640	16	86999653		3.09317e-09	2.23627e-06	-0.062059	0.957896	-0.50103
cg11523020	22	45681036	UPK3A;UPK3A	3.10088e-09	2.23988e-06	-0.0505401	0.965575	-0.501
cg26206185	22	50451151	IL17REL	3.12385e-09	2.25449e-06	-0.103331	0.930881	-0.500912
cg10968849	11	61159047	TMEM216;TMEM216;TMEM216	3.17815e-09	2.29167e-06	0.0950154	1.06808	0.500705
cg04969406	22	37977425	LGALS2	3.18882e-09	2.29735e-06	0.0706979	1.05022	0.500665
cg13794588	9	137772544	FCN2;FCN2	3.19317e-09	2.29847e-06	-0.0864009	0.94187	-0.500649
cg05384277	6	90271986	ANKRD6;ANKRD6;ANKRD6;ANKRD6	3.21525e-09	2.31234e-06	-0.104969	0.929825	-0.500566
cg25653802	17	42324392		3.22383e-09	2.31537e-06	-0.0705961	0.952244	-0.500534
cg02966574	15	68872082	CORO2B	3.22509e-09	2.31537e-06	0.0568394	1.04018	0.500529
cg27018912	4	81118602	PRDM8;PRDM8	3.24119e-09	2.3249e-06	-0.121081	0.919498	-0.50047
cg12550731	1	184355219	C1orf21	3.34611e-09	2.39807e-06	-0.0838582	0.943531	-0.500087
cg06272045	15	99979059		3.41011e-09	2.4418e-06	-0.113816	0.92414	-0.49986
cg00382138	4	110723299	CFI;CFI	3.41485e-09	2.44308e-06	0.115703	1.0835	0.499843
cg14019746	9	116104416		3.44642e-09	2.46352e-06	0.108727	1.07828	0.499732
cg04429328	5	135352861		3.45676e-09	2.46877e-06	0.069043	1.04902	0.499696
cg17367743	2	220766074		3.4888e-09	2.48949e-06	-0.0977496	0.93449	-0.499585
cg03293507	6	30038975	RNF39;RNF39	3.50379e-09	2.49802e-06	-0.0942566	0.936755	-0.499534
cg03585950	16	57809110	KIFC3;KIFC3;KIFC3	3.50913e-09	2.49966e-06	-0.104091	0.930391	-0.499515
cg08412913	16	85429522		3.51422e-09	2.50112e-06	0.079185	1.05642	0.499498
cg17207736	8	142237307	SLC45A4	3.5575e-09	2.52973e-06	-0.114985	0.923392	-0.49935
cg12147622	10	74021432		3.57789e-09	2.54123e-06	-0.112004	0.925302	-0.499282
cg13066703	1	211526705	TRAF5;TRAF5;TRAF5	3.57984e-09	2.54123e-06	0.143732	1.10476	0.499275
cg14479136	9	139222701	GPSM1;GPSM1;LOC26102	3.58719e-09	2.54425e-06	0.0658523	1.0467	0.49925
cg09188980	11	14993378	CALCA;CALCA;CALCA	3.59192e-09	2.54541e-06	-0.0631382	0.95718	-0.499234
cg01307684	4	80886143	ANTXR2	3.61569e-09	2.55966e-06	-0.0681894	0.953834	-0.499155
cg08789159	14	75511046	MLH3;MLH3	3.61825e-09	2.55966e-06	0.156685	1.11472	0.499146
cg11579708	10	13142679	CCDC3;OPTN;OPTN;OPTN;OPTN	3.63803e-09	2.57144e-06	0.0695385	1.04938	0.499081
cg14905320	4	79339096	FRAS1;FRAS1	3.6456e-09	2.57458e-06	-0.068153	0.953858	-0.499056
cg23482898	3	12858887	CAND2;CAND2	3.66766e-09	2.58793e-06	0.0508439	1.03587	0.498983
cg11503550	14	75867017		3.68381e-09	2.59711e-06	0.0580067	1.04103	0.49893
cg26884581	11	64527414	PYGM;PYGM;PYGM;PYGM	3.71379e-09	2.61223e-06	-0.064094	0.956546	-0.498832
cg19136673	6	32813337	PSMB8;TAP1	3.71418e-09	2.61223e-06	0.094247	1.06751	0.498831
cg10042938	2	198158674	ANKRD44-IT1;ANKRD44;ANKRD44	3.71479e-09	2.61223e-06	0.104334	1.075	0.498829
cg12001120	2	219751342	WNT10A	3.73178e-09	2.61998e-06	-0.113358	0.924434	-0.498774
cg10701080	22	46770603	CELSR1	3.73259e-09	2.61998e-06	0.101794	1.07311	0.498771
cg15614119	2	11925153	LPIN1	3.73537e-09	2.61998e-06	-0.0641962	0.956478	-0.498762
cg09827745	17	72898015		3.74353e-09	2.62347e-06	0.0982051	1.07044	0.498736
cg10144055	2	43133359		3.75478e-09	2.62912e-06	0.0883958	1.06319	0.4987
cg14079365	7	101799198	CUX1;CUX1;CUX1;CUX1;CUX1;CUX1;CUX1	3.76583e-09	2.63461e-06	-0.0683425	0.953733	-0.498664
cg02736908	17	29887376		3.8402e-09	2.68436e-06	-0.0642612	0.956435	-0.498428
cg10975897	6	15504844	JARID2	3.84678e-09	2.68667e-06	0.0741741	1.05276	0.498408
cg01833485	1	216860692	ESRRG;ESRRG;ESRRG;ESRRG;ESRRG	3.85702e-09	2.69154e-06	-0.10659	0.928781	-0.498375
cg17695856	1	109855826	SORT1;SORT1	3.86088e-09	2.69195e-06	0.0568326	1.04018	0.498363
cg10310595	6	32908567	HLA-DMB	3.87972e-09	2.7028e-06	0.0876109	1.06261	0.498305
cg08230957	19	39087186	MAP4K1;MAP4K1	3.88892e-09	2.70692e-06	-0.0743666	0.949759	-0.498276
cg18695277	2	235480359		3.90725e-09	2.71738e-06	-0.0954833	0.935959	-0.498219
cg21705355	12	68728091		3.93661e-09	2.73548e-06	0.0737208	1.05243	0.498129
cg27004669	22	28010598		3.94295e-09	2.73748e-06	-0.0706931	0.95218	-0.498109
cg04629204	1	26348325	EXTL1;EXTL1	3.94615e-09	2.73748e-06	-0.083633	0.943678	-0.498099
cg00327947	16	85482849		3.98009e-09	2.75871e-06	0.0936523	1.06707	0.497996
cg22805485	11	13983818	SPON1	3.99917e-09	2.7696e-06	-0.0835212	0.943751	-0.497938
cg08960443	9	140066947	TMEM210	4.03136e-09	2.78954e-06	0.0779458	1.05551	0.497841
cg00782033	15	42022754	MGA;MGA	4.03856e-09	2.79218e-06	0.0728906	1.05182	0.497819
cg16890093	6	32813084	PSMB8;PSMB8;TAP1	4.06978e-09	2.8114e-06	0.0730216	1.05192	0.497726
cg06759518	3	72496799	RYBP	4.09376e-09	2.82559e-06	-0.0723437	0.951092	-0.497655
cg08525590	1	45015438	RNF220	4.10387e-09	2.83019e-06	-0.0626861	0.95748	-0.497625
cg21579038	9	80210979	GNA14	4.11347e-09	2.83444e-06	0.0742976	1.05285	0.497597
cg19049607	12	12764333	CREBL2	4.11947e-09	2.8362e-06	0.0855249	1.06107	0.497579
cg10174146	10	6540795	PRKCQ;PRKCQ;PRKCQ;PRKCQ	4.12775e-09	2.83952e-06	0.0816486	1.05823	0.497555
cg14114206	5	172262459	ERGIC1	4.16867e-09	2.86528e-06	0.0758536	1.05398	0.497435
cg15617775	7	1959607	MAD1L1;MAD1L1;MAD1L1;MAD1L1;MAD1L1;MAD1L1	4.17376e-09	2.86638e-06	0.0748086	1.05322	0.497421
cg11376472	7	137655537	CREB3L2;CREB3L2	4.19017e-09	2.87168e-06	0.0607077	1.04298	0.497373
cg07471614	8	125855152		4.19168e-09	2.87168e-06	-0.081132	0.945316	-0.497369
cg14999189	17	2908369	RAP1GAP2;RAP1GAP2	4.19195e-09	2.87168e-06	0.0626542	1.04439	0.497368
cg11294761	17	80275530	CD7	4.21468e-09	2.88485e-06	-0.0567892	0.961401	-0.497302
cg27217148	10	105111158	PCGF6;PCGF6	4.22156e-09	2.88715e-06	0.0698221	1.04959	0.497283
cg22892904	17	77751089	CBX2;CBX2	4.23549e-09	2.89428e-06	-0.0815057	0.945071	-0.497243
cg21387281	20	61435439	OGFR	4.23992e-09	2.89446e-06	0.0656853	1.04658	0.49723
cg12991385	6	29599259	GABBR1;GABBR1	4.24364e-09	2.89446e-06	-0.114433	0.923746	-0.497219
cg17997633	12	49687430	PRPH;LOC101927267	4.24631e-09	2.89446e-06	-0.0748166	0.949463	-0.497212
cg26350754	6	33043868	HLA-DPB1	4.27923e-09	2.91216e-06	0.0695615	1.0494	0.497118
cg21223094	12	11975515	ETV6	4.27936e-09	2.91216e-06	0.0853511	1.06095	0.497118
cg18076651	12	53625605	RARG	4.29109e-09	2.91666e-06	-0.0480327	0.967254	-0.497085
cg00660643	15	95153758		4.29306e-09	2.91666e-06	0.0828211	1.05909	0.497079
cg20076442	8	72745197		4.29959e-09	2.91869e-06	0.0703176	1.04995	0.49706
cg09654536	4	160027458		4.33482e-09	2.94017e-06	0.0746206	1.05308	0.496962
cg13498235	6	112603570	LOC101927640	4.38269e-09	2.9702e-06	-0.0939909	0.936927	-0.496828
cg19190699	15	101514156	LRRK1	4.43761e-09	3.00494e-06	-0.0576143	0.960852	-0.496677
cg04217177	1	217306700	ESRRG	4.44802e-09	3.00951e-06	-0.124149	0.917545	-0.496649
cg05579187	9	20015670		4.48283e-09	3.03057e-06	0.0751831	1.05349	0.496554
cg04323535	5	172472514		4.49222e-09	3.03443e-06	-0.0502882	0.965743	-0.496528
cg04218880	1	40388264		4.49671e-09	3.03497e-06	-0.0887355	0.940347	-0.496516
cg11323203	7	29236387	CHN2;CHN2;CHN2;CHN2;CHN2	4.5403e-09	3.06188e-06	0.088328	1.06314	0.496399
cg16426593	22	50580743	MOV10L1;MOV10L1;MOV10L1	4.5563e-09	3.07015e-06	-0.0799178	0.946112	-0.496356
cg05996077	14	100481821		4.56304e-09	3.07218e-06	-0.0969603	0.935001	-0.496338
cg09163035	17	37054726	LASP1	4.58089e-09	3.08167e-06	0.0636608	1.04511	0.496291
cg01680588	5	90169086	ADGRV1;ADGRV1	4.59885e-09	3.09123e-06	0.0741849	1.05277	0.496243
cg06918740	19	18509973		4.62179e-09	3.10411e-06	0.0501152	1.03535	0.496183
cg14896134	10	88295386		4.67593e-09	3.13791e-06	-0.082033	0.944725	-0.496041
cg16466398	19	40415616	FCGBP	4.69234e-09	3.14636e-06	0.0763972	1.05438	0.495998
cg03163389	10	86053458	LINC00858	4.69805e-09	3.14762e-06	0.0546899	1.03864	0.495984
cg15739493	1	54483836	LDLRAD1;LDLRAD1;LDLRAD1;LDLRAD1;LDLRAD1;LDLRAD1;LDLRAD1;LDLRAD1;LDLRAD1	4.75183e-09	3.18106e-06	-0.0695341	0.952946	-0.495845
cg14188508	19	11685647	ACP5;ACP5;ACP5;ACP5	4.7571e-09	3.182e-06	0.0733255	1.05214	0.495831
cg16462073	16	28995843	SPNS1;LAT;LAT;LAT;SPNS1;SPNS1;LAT;SPNS1;SPNS1	4.76394e-09	3.18399e-06	0.0737324	1.05244	0.495814
cg08030082	2	25391839	POMC;POMC	4.78335e-09	3.19437e-06	-0.0456011	0.968886	-0.495764
cg07495000	17	77743924		4.81142e-09	3.20966e-06	0.120973	1.08747	0.495693
cg22190721	16	68269295	ESRP2	4.81405e-09	3.20966e-06	-0.0951022	0.936206	-0.495686
cg23032661	22	19710386	SEPT5;SEPT5-GP1BB;SEPT5-GP1BB;GP1BB;SEPT5	4.82599e-09	3.21501e-06	-0.093487	0.937255	-0.495656
cg24115827	14	70110374	SUSD6	4.86645e-09	3.23697e-06	0.095333	1.06831	0.495555
cg07331286	21	16576878		4.86683e-09	3.23697e-06	0.0742866	1.05284	0.495554
cg12001357	2	233410852	CHRNG	4.88642e-09	3.24738e-06	0.0553196	1.03909	0.495505
cg02553054	12	50478480	SMARCD1;SMARCD1	4.91229e-09	3.26194e-06	0.0837292	1.05975	0.49544
cg20429833	17	6358427	PITPNM3;PITPNM3	4.92518e-09	3.26731e-06	-0.0544269	0.962977	-0.495408
cg02683140	10	76673484	KAT6B;KAT6B;KAT6B	4.92831e-09	3.26731e-06	0.063154	1.04475	0.4954
cg19197789	2	113627105		4.94277e-09	3.27425e-06	0.0780218	1.05557	0.495365
cg26110991	21	45578724		4.97665e-09	3.29404e-06	0.0654323	1.0464	0.495281
cg02124912	1	202091933	GPR37L1	5.05264e-09	3.34165e-06	-0.0726746	0.950874	-0.495096
cg17338254	22	19752522	TBX1;TBX1;TBX1	5.12825e-09	3.38893e-06	-0.073428	0.950377	-0.494915
cg21631918	15	74501549	STRA6;STRA6;STRA6	5.16942e-09	3.4134e-06	-0.0765702	0.948309	-0.494817
cg09626867	3	45053351	EXOSC7	5.17714e-09	3.41575e-06	0.0898574	1.06427	0.494799
cg21904701	3	23260929	UBE2E2	5.20035e-09	3.42832e-06	0.0569236	1.04025	0.494745
cg04270823	20	62687554	TCEA2	5.23648e-09	3.44937e-06	0.0663194	1.04704	0.49466
cg03335624	5	73934942	ENC1	5.24351e-09	3.45124e-06	0.0892088	1.06379	0.494644
cg12976582	3	50359583	HYAL2;HYAL2	5.28175e-09	3.47158e-06	-0.0672402	0.954462	-0.494555
cg10980860	3	130506709		5.28285e-09	3.47158e-06	-0.0793649	0.946474	-0.494552
cg07222248	7	105846281		5.30086e-09	3.48063e-06	-0.0645968	0.956213	-0.494511
cg16851074	18	39555117	PIK3C3;PIK3C3	5.37076e-09	3.52372e-06	0.0640969	1.04543	0.49435
cg04869063	1	53831388		5.41401e-09	3.54926e-06	0.0975965	1.06999	0.494252
cg19433435	11	125366590	FEZ1;FEZ1	5.42842e-09	3.55588e-06	-0.0904785	0.939211	-0.49422
cg21090298	13	113622686	MCF2L	5.45753e-09	3.5721e-06	0.0660942	1.04688	0.494154
cg03531211	6	32920102	HLA-DMA	5.63135e-09	3.68294e-06	0.0434074	1.03054	0.49377
cg11110994	17	34227781		5.6905e-09	3.71761e-06	-0.0767824	0.94817	-0.493642
cg06804344	3	128778699	GP9	5.69339e-09	3.71761e-06	-0.075751	0.948848	-0.493636
cg25288155	11	73357396	PLEKHB1;PLEKHB1;PLEKHB1;PLEKHB1;PLEKHB1;PLEKHB1	5.73135e-09	3.73942e-06	-0.0803063	0.945857	-0.493554
cg06449094	11	822397	PNPLA2	5.74592e-09	3.74596e-06	0.0838716	1.05986	0.493523
cg24578623	2	219152149	PNKD;TMBIM1	5.77284e-09	3.76053e-06	-0.0499736	0.965954	-0.493466
cg12148585	2	208006420	KLF7;KLF7;KLF7;KLF7	5.84015e-09	3.80137e-06	0.104438	1.07508	0.493323
cg05869816	6	10556107	GCNT2;GCNT2;GCNT2	5.86208e-09	3.81177e-06	-0.143227	0.905492	-0.493277
cg24152179	22	19750918	TBX1;TBX1;TBX1	5.8654e-09	3.81177e-06	-0.110331	0.926376	-0.49327
cg19168680	19	3346316		5.87646e-09	3.81595e-06	-0.0659974	0.955285	-0.493247
cg04533276	22	19709548	2005-09-01	5.89305e-09	3.82336e-06	-0.170655	0.888439	-0.493213
cg13417500	11	2532782	KCNQ1;KCNQ1	5.89717e-09	3.82336e-06	0.0979294	1.07024	0.493204
cg04035828	16	12405425	SNX29	5.93543e-09	3.84514e-06	-0.0654338	0.955658	-0.493124
cg16290689	13	31506685	C13orf26	5.94241e-09	3.84663e-06	-0.0668754	0.954703	-0.49311
cg00113074	3	32345052	CMTM8	5.96435e-09	3.85779e-06	0.112717	1.08126	0.493065
cg20366110	8	124720897	ANXA13;ANXA13	5.98967e-09	3.87113e-06	-0.0611875	0.958475	-0.493013
cg13422817	12	4550927	FGF6	6.00355e-09	3.87705e-06	-0.056183	0.961805	-0.492984
cg13388466	17	14201744		6.18303e-09	3.98983e-06	-0.0777147	0.947557	-0.492622
cg22902505	4	81119473	PRDM8;PRDM8	6.24523e-09	4.02681e-06	-0.182148	0.88139	-0.492499
cg02493846	1	151809534	LOC100132111	6.25598e-09	4.03058e-06	0.0781723	1.05568	0.492478
cg15908709	17	46676215	LOC404266;LOC404266;LOC404266;LOC404266;HOXB6;LOC404266	6.3312e-09	4.07585e-06	-0.0847542	0.942945	-0.49233
cg09349058	11	97727857		6.35222e-09	4.08618e-06	-0.124968	0.917024	-0.49229
cg15143809	11	120208324	ARHGEF12	6.35819e-09	4.08683e-06	-0.044098	0.969896	-0.492278
cg13002086	4	154405052	KIAA0922;KIAA0922	6.4178e-09	4.1207e-06	0.0585892	1.04145	0.492163
cg14097472	1	173159897	TNFSF4;TNFSF4	6.4209e-09	4.1207e-06	0.0542327	1.03831	0.492157
cg16427501	8	145060083	PARP10	6.47427e-09	4.15171e-06	0.0562878	1.03979	0.492055
cg22846250	5	39020766	RICTOR;RICTOR;RICTOR	6.49998e-09	4.16495e-06	0.0941417	1.06743	0.492006
cg12621166	10	50568374		6.537e-09	4.18542e-06	0.0973171	1.06978	0.491936
cg24258347	11	13983851	SPON1	6.58329e-09	4.21177e-06	-0.112343	0.925084	-0.491849
cg17516825	1	111213827		6.60166e-09	4.21783e-06	0.0596415	1.04221	0.491815
cg12695778	4	60684636		6.60301e-09	4.21783e-06	0.126347	1.09153	0.491812
cg20345915	10	121296042	RGS10;RGS10;RGS10	6.66224e-09	4.25236e-06	-0.132594	0.91219	-0.491702
cg07858848	2	43087177		6.67291e-09	4.25587e-06	0.11279	1.08132	0.491682
cg11691408	2	193058172	TMEFF2;TMEFF2;TMEFF2	6.76994e-09	4.31442e-06	-0.0935005	0.937246	-0.491504
cg21927108	6	74513711	CD109;CD109;CD109	6.78398e-09	4.32001e-06	-0.0704667	0.95233	-0.491479
cg10412127	11	68848139	TPCN2	6.90197e-09	4.39175e-06	0.0874934	1.06252	0.491266
cg24021452	6	90272057	ANKRD6;ANKRD6;ANKRD6;ANKRD6;ANKRD6	6.97311e-09	4.43359e-06	-0.0666692	0.95484	-0.491139
cg26224354	7	1096374	C7orf50;C7orf50;GPR146;C7orf50	7.0086e-09	4.45272e-06	0.0553322	1.0391	0.491076
cg18589742	19	13133825	NFIX;NFIX	7.016e-09	4.45397e-06	-0.0591662	0.959819	-0.491063
cg09005651	16	4740694	MGRN1;MGRN1;MGRN1;MGRN1	7.05612e-09	4.47599e-06	0.0541431	1.03824	0.490992
cg07878065	18	2641871		7.09573e-09	4.49458e-06	0.0959745	1.06879	0.490923
cg08368296	22	18264102		7.09635e-09	4.49458e-06	0.0874842	1.06252	0.490922
cg11787891	7	137655522	CREB3L2;CREB3L2	7.13495e-09	4.51555e-06	0.0659903	1.0468	0.490855
cg21644740	6	29599248	GABBR1;GABBR1	7.21945e-09	4.56552e-06	-0.124029	0.917621	-0.490709
cg24939194	7	2563611	LFNG;LFNG;LFNG;LFNG	7.26416e-09	4.59026e-06	0.0747291	1.05316	0.490633
cg06995479	16	19708018	C16orf62;C16orf62	7.34094e-09	4.63522e-06	0.116899	1.0844	0.490503
cg21307110	6	7271429		7.36959e-09	4.64974e-06	0.0649759	1.04607	0.490454
cg02555807	15	40615100		7.37708e-09	4.6509e-06	-0.070921	0.95203	-0.490442
cg09316472	7	157131900	DNAJB6;DNAJB6	7.39056e-09	4.65583e-06	0.069501	1.04935	0.490419
cg04384810	14	91621555	C14orf159;C14orf159;C14orf159;C14orf159;C14orf159	7.40902e-09	4.66208e-06	0.0784218	1.05586	0.490388
cg04459545	19	17375685	USHBP1	7.41181e-09	4.66208e-06	-0.053246	0.963765	-0.490383
cg12375710	9	139220571	DKFZP434A062;GPSM1;GPSM1	7.42796e-09	4.66867e-06	0.0475341	1.0335	0.490357
cg05620847	6	90695223	BACH2;BACH2	7.48082e-09	4.69831e-06	0.0601287	1.04256	0.490269
cg12924402	2	218898511		7.52434e-09	4.72203e-06	-0.128451	0.914813	-0.490197
cg24652706	6	159338886		7.5363e-09	4.72593e-06	0.069088	1.04905	0.490177
cg05688588	4	25237268	PI4K2B	7.5676e-09	4.74195e-06	0.109443	1.07881	0.490126
cg14485744	8	119086710	EXT1	7.63402e-09	4.77992e-06	-0.0848353	0.942892	-0.490017
cg12860348	17	73120670	ARMC7;ARMC7	7.66148e-09	4.79347e-06	0.117073	1.08453	0.489973
cg04145624	7	1545534		7.67882e-09	4.80067e-06	0.0736299	1.05236	0.489945
cg07013104	11	73357095	PLEKHB1;PLEKHB1;PLEKHB1;PLEKHB1	7.68505e-09	4.80091e-06	-0.0737464	0.950167	-0.489934
cg14263565	5	139492366	PURA	7.83191e-09	4.88895e-06	-0.0924267	0.937944	-0.489699
cg27601906	8	95271635	GEM;GEM	7.85424e-09	4.89917e-06	-0.0767373	0.9482	-0.489664
cg12127706	11	70261959	CTTN;CTTN	7.89835e-09	4.92295e-06	0.110361	1.0795	0.489595
cg17344906	19	13202507	NFIX	7.9221e-09	4.93402e-06	-0.0706103	0.952235	-0.489557
cg21180726	17	46673601	HOXB6;HOXB-AS3;HOXB-AS3;HOXB-AS3;HOXB-AS3;HOXB-AS3;HOXB-AS3;HOXB-AS3;HOXB-AS3	8.00521e-09	4.98201e-06	-0.104833	0.929912	-0.489427
cg16887422	2	240035107	HDAC4	8.0628e-09	5.01406e-06	-0.0982285	0.934179	-0.489338
cg01298990	9	100818423	NANS	8.07677e-09	5.01767e-06	0.0709743	1.05043	0.489317
cg06636340	22	46005129		8.08081e-09	5.01767e-06	0.0399182	1.02806	0.489311
cg12288473	20	50419274	SALL4	8.13335e-09	5.04427e-06	-0.0884461	0.940535	-0.48923
cg01355282	17	40264320	DHX58	8.1359e-09	5.04427e-06	0.114114	1.08231	0.489226
cg02786793	9	124360337	DAB2IP	8.21453e-09	5.08918e-06	-0.0862186	0.941989	-0.489106
cg15554005	11	128741313		8.22451e-09	5.09153e-06	-0.0808213	0.945519	-0.489091
cg11972332	17	59494129		8.23997e-09	5.09726e-06	-0.0509161	0.965323	-0.489068
cg14962509	1	36039655	TFAP2E	8.27286e-09	5.11376e-06	-0.129142	0.914375	-0.489018
cg20258698	7	47556811	TNS3	8.29015e-09	5.1206e-06	0.105193	1.07564	0.488992
cg09150130	20	3083101		8.30437e-09	5.12554e-06	0.0805654	1.05743	0.488971
cg22380090	10	61438907	SLC16A9	8.32893e-09	5.13684e-06	-0.0678339	0.954069	-0.488934
cg18897025	5	110413671	TSLP;TSLP	8.37562e-09	5.16156e-06	0.0969568	1.06952	0.488865
cg08722122	8	38326574	FGFR1;FGFR1;FGFR1;FGFR1;FGFR1;FGFR1;FGFR1	8.38156e-09	5.16156e-06	-0.0842994	0.943242	-0.488856
cg22065124	13	73649955	KLF5	8.3926e-09	5.1645e-06	-0.0818361	0.944854	-0.488839
cg12433790	1	19274958	IFFO2	8.40393e-09	5.16761e-06	0.154004	1.11265	0.488823
cg11430223	13	42232607	VWA8	8.41773e-09	5.17223e-06	0.0393882	1.02768	0.488802
cg15064151	5	130868214	RAPGEF6;RAPGEF6;RAPGEF6;RAPGEF6;RAPGEF6;RAPGEF6	8.43517e-09	5.17908e-06	0.0644508	1.04569	0.488776
cg00376735	19	11473212	LPPR2;LPPR2	8.45389e-09	5.1867e-06	-0.0912409	0.938715	-0.488749
cg26359045	16	53128353	CHD9	8.46946e-09	5.19238e-06	0.0498522	1.03516	0.488726
cg11810719	16	11517275		8.51793e-09	5.21453e-06	0.0875424	1.06256	0.488655
cg27565899	1	110166664	AMPD2;AMPD2;AMPD2	8.51826e-09	5.21453e-06	0.0738187	1.0525	0.488654
cg16051899	11	11878488	USP47;USP47	8.53672e-09	5.22194e-06	0.12275	1.08881	0.488627
cg19628934	14	77499391		8.61068e-09	5.26327e-06	-0.0910217	0.938858	-0.48852
cg24741609	1	54122060	GLIS1	8.63236e-09	5.2726e-06	0.0690789	1.04905	0.488488
cg06736444	16	2801793	LOC100128788;SRRM2	8.74292e-09	5.33617e-06	-0.0607329	0.958777	-0.48833
cg09143713	20	9141615	PLCB4;PLCB4	8.76352e-09	5.34478e-06	0.0916003	1.06555	0.4883
cg09195098	6	10529972	GCNT2	8.77532e-09	5.34798e-06	0.116951	1.08444	0.488284
cg03116228	2	153023874	STAM2	8.78451e-09	5.34798e-06	0.0807702	1.05758	0.48827
cg14748380	1	179713788	FAM163A	8.78826e-09	5.34798e-06	-0.120323	0.919982	-0.488265
cg16489878	2	65259253		8.82378e-09	5.36562e-06	0.0829666	1.05919	0.488215
cg02985515	7	51208083	COBL;COBL;COBL	8.8481e-09	5.37644e-06	0.0896488	1.06411	0.48818
cg20938391	19	47157980	DACT3;DACT3	8.86903e-09	5.38201e-06	-0.103291	0.930907	-0.488151
cg00350353	14	94631746		8.87714e-09	5.38201e-06	-0.121211	0.919415	-0.48814
cg10283165	19	17375666	USHBP1;USHBP1	8.87765e-09	5.38201e-06	-0.0754003	0.949079	-0.488139
cg05287480	7	27176127		8.88345e-09	5.38201e-06	-0.0896113	0.939776	-0.488131
cg04972348	1	1100035		8.89158e-09	5.38298e-06	-0.102356	0.93151	-0.488119
cg18181229	1	164545699	PBX1	8.92215e-09	5.39752e-06	-0.116371	0.922505	-0.488076
cg17817613	21	43580648		8.94599e-09	5.40796e-06	0.0865916	1.06186	0.488043
cg23693749	18	76399434		8.99796e-09	5.43538e-06	-0.0749635	0.949366	-0.487971
cg25157472	3	12996362	IQSEC1;IQSEC1	9.05005e-09	5.46283e-06	0.0694559	1.04932	0.487899
cg06674791	1	164545861	PBX1;PBX1;PBX1	9.11145e-09	5.49587e-06	-0.101397	0.93213	-0.487814
cg02691192	17	59693501		9.13771e-09	5.50767e-06	0.077939	1.05551	0.487778
cg07047501	3	13283314		9.20002e-09	5.54117e-06	-0.0936674	0.937137	-0.487693
cg09772299	2	136783103		9.21035e-09	5.54333e-06	-0.0650057	0.955942	-0.487679
cg24310395	3	39309435	CX3CR1;CX3CR1;CX3CR1;CX3CR1	9.22891e-09	5.55044e-06	-0.0854009	0.942523	-0.487654
cg12024104	12	6662581	IFFO1;IFFO1	9.30847e-09	5.5942e-06	0.043841	1.03085	0.487547
cg23903782	10	12680318	CAMK1D;CAMK1D	9.32579e-09	5.60052e-06	0.0772402	1.055	0.487523
cg01297627	19	55874586	FAM71E2;FAM71E2	9.35385e-09	5.61327e-06	-0.0881655	0.940718	-0.487486
cg05190285	8	16859725	FGF20	9.40618e-09	5.63847e-06	-0.0659387	0.955324	-0.487416
cg26983198	11	1952756	TNNT3;TNNT3;TNNT3;TNNT3	9.41599e-09	5.63847e-06	0.0929122	1.06652	0.487403
cg25201165	18	60458895	PHLPP1	9.4164e-09	5.63847e-06	0.0736463	1.05237	0.487402
cg19569438	14	106367148		9.45229e-09	5.65585e-06	0.112063	1.08077	0.487355
cg12754671	1	161171876	NDUFS2;NDUFS2	9.5442e-09	5.70669e-06	-0.0303322	0.979195	-0.487234
cg27260070	8	110098840	TRHR	9.60165e-09	5.73687e-06	-0.0792368	0.946558	-0.487159
cg15858994	15	74501535	STRA6;STRA6;STRA6;STRA6;STRA6	9.73345e-09	5.80747e-06	-0.0674892	0.954297	-0.486988
cg16378835	12	49687541	PRPH;LOC101927267	9.73393e-09	5.80747e-06	-0.0730366	0.950635	-0.486987
cg13464573	2	7172097	RNF144A	9.81385e-09	5.85091e-06	0.0703653	1.04998	0.486885
cg10308785	17	46673625	LOC404266;LOC404266;LOC404266;LOC404266;HOXB6;LOC404266	9.92097e-09	5.91049e-06	-0.0975628	0.934611	-0.486749
cg04669722	5	158669206		9.94128e-09	5.91831e-06	0.0659914	1.0468	0.486723
cg26388153	5	115962086		9.95331e-09	5.92118e-06	0.0678626	1.04816	0.486708
cg18026876	13	21591278	LATS2	9.98063e-09	5.93314e-06	0.0888033	1.06349	0.486673
cg13283635	20	61450653	COL9A3	1.00269e-08	5.95262e-06	0.0909888	1.0651	0.486615
cg05000177	15	65169729		1.00279e-08	5.95262e-06	0.0484019	1.03412	0.486614
cg24387542	17	20370597	LGALS9B	1.00407e-08	5.95595e-06	0.0712605	1.05063	0.486598
cg00222472	1	164545783	PBX1	1.00506e-08	5.95752e-06	-0.0985024	0.934002	-0.486586
cg08462055	15	64944023	ZNF609	1.01159e-08	5.99188e-06	0.0752296	1.05353	0.486505
cg11512608	11	73357276	PLEKHB1;PLEKHB1;PLEKHB1;PLEKHB1;PLEKHB1;PLEKHB1	1.01685e-08	6.01671e-06	-0.0914435	0.938583	-0.486439
cg10776530	6	160462826	IGF2R	1.01794e-08	6.01671e-06	0.0450901	1.03175	0.486426
cg21374307	3	159547539	SCHIP1	1.01841e-08	6.01671e-06	0.0982832	1.0705	0.48642
cg00180711	19	55185696		1.0187e-08	6.01671e-06	-0.0608992	0.958666	-0.486417
cg00521883	14	106366513		1.03259e-08	6.09436e-06	0.171286	1.12606	0.486247
cg23493133	19	50056114		1.03889e-08	6.12543e-06	-0.0972832	0.934792	-0.48617
cg13502125	1	147826191		1.03934e-08	6.12543e-06	-0.106572	0.928793	-0.486165
cg05515560	2	11092208		1.04098e-08	6.12724e-06	0.0796779	1.05678	0.486145
cg00147172	22	46423604		1.04114e-08	6.12724e-06	-0.135556	0.910319	-0.486143
cg00095326	1	228940949		1.04686e-08	6.15524e-06	-0.0853883	0.942531	-0.486074
cg01143853	18	59769538	PIGN;PIGN	1.04739e-08	6.15524e-06	0.0705644	1.05013	0.486068
cg22033281	11	111325754		1.05393e-08	6.18922e-06	-0.0614495	0.958301	-0.48599
cg24473481	17	77744084		1.06095e-08	6.22601e-06	0.0455201	1.03206	0.485906
cg09482050	16	67686832	RLTPR	1.06911e-08	6.26943e-06	-0.131876	0.912644	-0.48581
cg14096899	2	240697719		1.07281e-08	6.28353e-06	-0.0827802	0.944236	-0.485766
cg15096829	1	202092005	GPR37L1	1.07379e-08	6.28353e-06	-0.0548758	0.962677	-0.485755
cg07103722	6	31370532	MICA	1.07381e-08	6.28353e-06	0.0764846	1.05445	0.485755
cg20193802	22	19709696	SEPT5;GP1BB	1.0912e-08	6.38075e-06	-0.104539	0.930102	-0.485553
cg12800962	20	48626437		1.09877e-08	6.42049e-06	-0.0593631	0.959688	-0.485465
cg20677824	5	106724406	EFNA5	1.10112e-08	6.42962e-06	0.097102	1.06962	0.485439
cg16710042	2	165760725	SLC38A11	1.10984e-08	6.47596e-06	0.0615567	1.04359	0.485339
cg09492210	17	4806564	CHRNE	1.11178e-08	6.48212e-06	0.0588451	1.04163	0.485317
cg21700511	20	3713032	HSPA12B	1.11247e-08	6.48212e-06	-0.0856077	0.942387	-0.485309
cg13668346	22	35871548		1.11343e-08	6.48309e-06	0.119661	1.08648	0.485299
cg01024141	22	17090136	psiTPTE22	1.12044e-08	6.51931e-06	-0.0591116	0.959855	-0.485219
cg04631458	7	1329462		1.13089e-08	6.57548e-06	-0.07713	0.947942	-0.485102
cg04807974	22	36011991	MB;MB;MB	1.14755e-08	6.66765e-06	0.100019	1.07179	0.484918
cg22057874	2	179184866	OSBPL6;OSBPL6	1.15217e-08	6.68975e-06	0.0542098	1.03829	0.484867
cg10045354	11	111169427	C11orf93;C11orf92	1.15429e-08	6.69736e-06	-0.0702566	0.952469	-0.484844
cg13846270	13	51417929	DLEU7	1.15757e-08	6.7116e-06	-0.0759228	0.948735	-0.484808
cg19900314	12	27728757	PPFIBP1;PPFIBP1;PPFIBP1;PPFIBP1	1.16891e-08	6.77259e-06	0.0678042	1.04812	0.484685
cg04088152	1	6062462		1.17341e-08	6.79391e-06	0.0841355	1.06005	0.484637
cg17100943	19	6459300	SLC25A23	1.17655e-08	6.80729e-06	-0.101946	0.931775	-0.484603
cg11006422	8	105424426	DPYS	1.17856e-08	6.81412e-06	0.0678022	1.04812	0.484582
cg17087916	11	60771862	CD6;CD6;CD6;CD6	1.18113e-08	6.82361e-06	0.0507373	1.03579	0.484554
cg25014419	2	130516425		1.18186e-08	6.82361e-06	0.0579597	1.04099	0.484546
cg09191149	16	10962161		1.18325e-08	6.82685e-06	0.100706	1.0723	0.484531
cg10535320	17	61908869	PSMC5	1.18458e-08	6.82931e-06	0.0764289	1.0544	0.484517
cg11527913	1	230410329	GALNT2	1.18534e-08	6.82931e-06	0.115741	1.08353	0.484509
cg20095656	5	176827793	PFN3	1.18716e-08	6.835e-06	-0.100809	0.93251	-0.48449
cg22080940	11	126322278	KIRREL3;KIRREL3;KIRREL3	1.19281e-08	6.85891e-06	-0.0961715	0.935512	-0.48443
cg20133131	17	48126946		1.19298e-08	6.85891e-06	0.0630964	1.04471	0.484428
cg09164395	17	62735896		1.19739e-08	6.87949e-06	-0.0916498	0.938449	-0.484381
cg05689247	1	40106638	HEYL	1.20331e-08	6.90865e-06	0.0450333	1.03171	0.484319
cg10810541	1	50680637		1.21311e-08	6.96011e-06	0.0690502	1.04903	0.484216
cg15630458	8	142986649		1.22751e-08	7.03781e-06	-0.119326	0.920617	-0.484067
cg24718197	17	79485709		1.23604e-08	7.08177e-06	-0.100421	0.932761	-0.48398
cg03385667	12	3979037	PARP11;PARP11;PARP11;PARP11	1.23751e-08	7.08522e-06	0.0808395	1.05763	0.483965
cg10530889	10	93805590		1.2447e-08	7.12148e-06	-0.0710891	0.951919	-0.483891
cg08781728	8	21882587	NPM2	1.24728e-08	7.13034e-06	-0.0784561	0.947071	-0.483865
cg27509293	6	14919597		1.24799e-08	7.13034e-06	0.0637909	1.04521	0.483858
cg13974595	11	119232198	USP2;USP2;USP2	1.25616e-08	7.17204e-06	-0.08677	0.941629	-0.483775
cg04483863	5	173171737		1.25738e-08	7.17281e-06	-0.0630089	0.957266	-0.483763
cg22761205	11	457256	PTDSS2	1.25803e-08	7.17281e-06	0.0941041	1.0674	0.483757
cg03781837	3	42861026	ACKR2	1.25956e-08	7.17458e-06	-0.0524474	0.964299	-0.483741
cg07032852	9	140068071		1.26009e-08	7.17458e-06	0.0640945	1.04543	0.483736
cg04025970	8	8727303	MFHAS1	1.26436e-08	7.19059e-06	0.109807	1.07908	0.483693
cg06205349	2	6921446		1.26465e-08	7.19059e-06	0.0807453	1.05756	0.48369
cg20519373	8	119456570	SAMD12;SAMD12	1.26661e-08	7.19675e-06	-0.0875913	0.941093	-0.483671
cg11470619	13	50645667	DLEU2	1.27578e-08	7.24386e-06	0.0567013	1.04008	0.483579
cg15840985	3	32023475	ZNF860;OSBPL10	1.27685e-08	7.24492e-06	-0.0876445	0.941058	-0.483569
cg06574296	2	239007919	ESPNL;SCLY	1.28593e-08	7.29144e-06	0.13172	1.0956	0.483479
cg21581504	2	68545960	CNRIP1;CNRIP1	1.29055e-08	7.31257e-06	-0.103607	0.930703	-0.483433
cg23102632	20	50723227	ZFP64	1.29568e-08	7.33658e-06	-0.0981354	0.93424	-0.483383
cg18966401	1	201979478	ELF3;ELF3	1.30009e-08	7.3565e-06	-0.0850721	0.942737	-0.48334
cg24351841	12	52641352	KRT7	1.30307e-08	7.36829e-06	-0.0612646	0.958424	-0.483311
cg25873104	12	14721072	PLBD1;PLBD1-AS1	1.30931e-08	7.39531e-06	-0.0777839	0.947512	-0.48325
cg26385222	7	150497077	TMEM176B;TMEM176B;TMEM176A;TMEM176B;TMEM176B;TMEM176B	1.30964e-08	7.39531e-06	-0.0647903	0.956084	-0.483247
cg20417154	12	123944398	SNRNP35;SNRNP35;SNRNP35;SNRNP35	1.31341e-08	7.41148e-06	0.0837136	1.05974	0.483211
cg16030761	14	101985366		1.32077e-08	7.44793e-06	-0.0815375	0.94505	-0.48314
cg15721577	9	125137544	PTGS1;PTGS1;PTGS1;PTGS1;PTGS1;PTGS1;PTGS1	1.3385e-08	7.54273e-06	-0.0730042	0.950656	-0.482971
cg16194834	5	43557866	PAIP1;PAIP1;PAIP1	1.34039e-08	7.54819e-06	0.0704534	1.05005	0.482953
cg11540997	15	45407818	DUOX2;DUOXA2	1.34233e-08	7.55398e-06	-0.0623994	0.95767	-0.482934
cg12063580	14	105783627	PACS2;PACS2	1.35689e-08	7.6307e-06	0.0393169	1.02763	0.482797
cg26564895	11	94966335	LOC100129203;SESN3	1.37244e-08	7.71284e-06	0.0826121	1.05893	0.482653
cg18633745	10	82148454		1.37626e-08	7.72903e-06	0.0961884	1.06895	0.482617
cg24417771	22	26559239		1.38359e-08	7.76491e-06	-0.0569645	0.961285	-0.48255
cg23652484	1	211872653		1.39241e-08	7.80909e-06	-0.0655082	0.955609	-0.482469
cg09501959	2	193058203	TMEFF2	1.39557e-08	7.82149e-06	-0.11528	0.923203	-0.48244
cg00968118	22	43686187	SCUBE1	1.40442e-08	7.86008e-06	0.0595811	1.04216	0.48236
cg26697654	21	47851941	PCNT	1.40489e-08	7.86008e-06	-0.0664323	0.954997	-0.482356
cg21979250	17	73650365	RECQL5;RECQL5;RECQL5	1.40532e-08	7.86008e-06	0.0821417	1.05859	0.482352
cg19381811	3	49851713	UBA7	1.41175e-08	7.89066e-06	0.0823525	1.05874	0.482294
cg26572435	22	44589353	PARVG;PARVG	1.41772e-08	7.91865e-06	0.0916595	1.0656	0.48224
cg13668327	17	76713117	CYTH1;CYTH1;CYTH1;CYTH1	1.42326e-08	7.94421e-06	0.0786544	1.05603	0.48219
cg22692692	3	194432892	LOC100507391	1.42773e-08	7.96376e-06	0.0798359	1.0569	0.48215
cg02299366	17	58431281	USP32	1.43044e-08	7.97346e-06	0.0658126	1.04667	0.482126
cg16523252	10	80845126	ZMIZ1	1.43424e-08	7.98922e-06	0.0564177	1.03988	0.482093
cg14906690	10	76573506		1.44203e-08	8.02718e-06	-0.0920421	0.938194	-0.482024
cg25867318	17	40494745	STAT3;STAT3;STAT3	1.44377e-08	8.03143e-06	-0.0714975	0.95165	-0.482008
cg08099136	6	32811251	PSMB8;PSMB8	1.44878e-08	8.05386e-06	0.0817072	1.05827	0.481964
cg18216637	4	78815325	MRPL1	1.44986e-08	8.0544e-06	0.106203	1.07639	0.481955
cg14075254	11	116801299	SIK3	1.46364e-08	8.1255e-06	0.0741736	1.05276	0.481834
cg02549474	14	32887482	AKAP6	1.46638e-08	8.13523e-06	0.07849	1.05591	0.48181
cg07676709	17	46673442	LOC404266;LOC404266;LOC404266;LOC404266;HOXB6;LOC404266	1.47886e-08	8.19891e-06	-0.0742087	0.949863	-0.481702
cg11581653	5	176085973	TSPAN17;TSPAN17;TSPAN17	1.48164e-08	8.20881e-06	0.0727717	1.05174	0.481678
cg22411549	14	54636408		1.49073e-08	8.25358e-06	0.0977424	1.0701	0.481601
cg03048432	14	51290751	NIN;NIN;NIN;NIN	1.49314e-08	8.2614e-06	0.114461	1.08257	0.48158
cg11291003	5	134526241		1.49622e-08	8.26765e-06	-0.0722755	0.951137	-0.481554
cg12352605	2	143624904		1.49628e-08	8.26765e-06	0.0849494	1.06065	0.481553
cg05248542	4	110484104	CCDC109B	1.51166e-08	8.34702e-06	0.0304545	1.02133	0.481423
cg07118372	13	52732833	NEK3;NEK3;NEK3;NEK3	1.51804e-08	8.37661e-06	0.0540976	1.03821	0.481369
cg25767870	1	118188756		1.52642e-08	8.4172e-06	0.0501966	1.03541	0.481299
cg03610554	3	18155509	LOC339862	1.5419e-08	8.49686e-06	0.0819869	1.05847	0.48117
cg14757543	22	28010428		1.54441e-08	8.505e-06	-0.0537031	0.96346	-0.481149
cg02835421	1	44411569	IPO13	1.5468e-08	8.51248e-06	0.0726563	1.05165	0.481129
cg27471246	21	39776434	ERG;ERG;ERG;ERG	1.56224e-08	8.59173e-06	0.0860071	1.06143	0.481003
cg02996583	8	142237188	SLC45A4	1.56356e-08	8.59323e-06	-0.114067	0.92398	-0.480992
cg02402368	8	6420726	ANGPT2;ANGPT2;ANGPT2;ANGPT2;ANGPT2;ANGPT2;MCPH1	1.58527e-08	8.70671e-06	-0.117274	0.921928	-0.480816
cg22913029	15	78918081	CHRNB4;CHRNB4	1.59173e-08	8.73639e-06	0.064442	1.04568	0.480764
cg23382310	17	39472552	KRTAP17-1	1.59766e-08	8.76306e-06	-0.0777976	0.947503	-0.480716
cg15734764	10	134266555		1.6062e-08	8.80402e-06	0.0414913	1.02918	0.480648
cg03750061	10	119131167	PDZD8	1.61602e-08	8.85197e-06	0.0364161	1.02556	0.48057
cg05298458	22	19749188	TBX1;TBX1;TBX1	1.62041e-08	8.87014e-06	-0.0548698	0.962681	-0.480535
cg12406047	16	59912592	LOC101927580	1.62878e-08	8.90998e-06	0.0942104	1.06748	0.48047
cg10098622	15	92557555	SLCO3A1;SLCO3A1	1.63684e-08	8.94814e-06	0.0948898	1.06798	0.480406
cg26258846	20	895513	ANGPT4	1.64134e-08	8.96678e-06	0.118474	1.08559	0.480371
cg20524889	13	73649835	KLF5	1.65342e-08	9.02679e-06	-0.102163	0.931635	-0.480277
cg21131729	20	555298		1.66359e-08	9.07631e-06	-0.0809213	0.945454	-0.480199
cg01151886	7	151548914	PRKAG2	1.6654e-08	9.08013e-06	0.0509886	1.03597	0.480185
cg02965553	15	41788349	ITPKA	1.67384e-08	9.12013e-06	-0.0582233	0.960446	-0.48012
cg13413819	2	43191888		1.67977e-08	9.14635e-06	0.0658814	1.04672	0.480075
cg14094927	10	18549606	CACNB2;CACNB2;CACNB2;CACNB2;CACNB2;CACNB2;CACNB2;CACNB2	1.70021e-08	9.25153e-06	-0.116921	0.922154	-0.47992
cg10048578	10	104533174	WBP1L	1.71627e-08	9.33277e-06	0.0627663	1.04447	0.479799
cg12727060	6	37568438		1.72098e-08	9.3522e-06	-0.053265	0.963753	-0.479764
cg01695406	19	55889276	TMEM190	1.72299e-08	9.35694e-06	-0.0915312	0.938526	-0.479749
cg14754187	2	80551413	CTNNA2;CTNNA2	1.73718e-08	9.42777e-06	-0.0972141	0.934836	-0.479644
cg10145533	8	20350779		1.74057e-08	9.43992e-06	0.118546	1.08564	0.479619
cg06219801	8	82607396	SLC10A5	1.74807e-08	9.47435e-06	0.101019	1.07253	0.479564
cg19821654	14	101254963		1.75733e-08	9.51829e-06	-0.0589326	0.959974	-0.479496
cg02286081	6	33043841	HLA-DPB1	1.76002e-08	9.52658e-06	0.0826196	1.05894	0.479476
cg02926266	2	205847300	PARD3B;PARD3B;PARD3B	1.76247e-08	9.53356e-06	0.0657462	1.04663	0.479459
cg14800005	6	112086260	FYN	1.76491e-08	9.54048e-06	-0.084599	0.943047	-0.479441
cg08810410	1	203300522		1.78661e-08	9.65146e-06	0.0900876	1.06443	0.479284
cg21213506	1	160087799	ATP1A2	1.79469e-08	9.68874e-06	-0.0710158	0.951967	-0.479226
cg03422256	2	192757348		1.80333e-08	9.72901e-06	0.0650964	1.04615	0.479164
cg04632887	20	3065559	AVP	1.80518e-08	9.7326e-06	0.0680769	1.04832	0.479151
cg10724867	7	27218867	HOXA10	1.81072e-08	9.75383e-06	-0.128223	0.914958	-0.479112
cg15043350	11	60214279	MS4A5	1.81149e-08	9.75383e-06	0.11265	1.08121	0.479106
cg18943946	17	3912065	ZZEF1	1.81481e-08	9.76532e-06	-0.0684848	0.953639	-0.479083
cg17633234	15	93617065	RGMA;RGMA;RGMA;RGMA;RGMA;RGMA;RGMA	1.82628e-08	9.82061e-06	0.0717232	1.05097	0.479002
cg24266825	3	187684611		1.83098e-08	9.83947e-06	0.115805	1.08358	0.478969
cg20483671	2	120041737		1.83569e-08	9.85836e-06	0.0760579	1.05413	0.478936
cg06468863	9	139923554	C9orf139;ABCA2;ABCA2	1.83981e-08	9.87401e-06	0.0532513	1.0376	0.478907
cg18281288	17	25813928	KSR1	1.84275e-08	9.88335e-06	0.0805901	1.05745	0.478886
cg07145783	1	160855077	ITLN1	1.84832e-08	9.90674e-06	0.0688881	1.04891	0.478848
cg17556300	14	106367444		1.84997e-08	9.90916e-06	0.050631	1.03572	0.478836
cg14577902	1	22643804		1.85377e-08	9.92305e-06	-0.0957055	0.935815	-0.47881
cg13668129	19	41768075	HNRNPUL1	1.86992e-08	1.0003e-05	0.0375591	1.02638	0.478698
cg27396393	1	234631046		1.87656e-08	1.00278e-05	-0.0972237	0.93483	-0.478652
cg19057830	10	77165673	C10orf41;C10orf41	1.8782e-08	1.00278e-05	-0.113092	0.924604	-0.478641
cg21238864	22	23521895	BCR;BCR	1.87822e-08	1.00278e-05	0.0616875	1.04369	0.478641
cg21326122	10	70766010	KIAA1279	1.88139e-08	1.00325e-05	0.0713879	1.05073	0.478619
cg06519422	6	29599226	GABBR1;GABBR1	1.88154e-08	1.00325e-05	-0.117832	0.921571	-0.478618
cg26008056	6	10555682	GCNT2;GCNT2	1.89616e-08	1.01039e-05	-0.0941456	0.936827	-0.478519
cg09347218	16	25061029		1.91632e-08	1.02045e-05	0.10666	1.07673	0.478383
cg03144848	8	142377368	GPR20	1.91751e-08	1.02045e-05	-0.0403793	0.972399	-0.478375
cg24105144	10	99187121	PGAM1	1.91903e-08	1.0206e-05	-0.0715338	0.951626	-0.478364
cg04771100	8	38832335	HTRA4	1.94925e-08	1.036e-05	-0.0939237	0.936971	-0.478163
cg10179004	3	48601902	COL7A1;UCN2	1.95565e-08	1.03873e-05	-0.0651082	0.955874	-0.478121
cg21405001	14	106367118		1.9595e-08	1.0401e-05	0.0895757	1.06406	0.478095
cg04364219	2	45234140	SIX2	1.96916e-08	1.0445e-05	-0.0827294	0.94427	-0.478032
cg12578588	19	18132275		1.97032e-08	1.0445e-05	0.0579445	1.04098	0.478024
cg14584422	5	146259003	PPP2R2B;PPP2R2B;PPP2R2B;PPP2R2B;PPP2R2B;PPP2R2B;PPP2R2B;PPP2R2B;PPP2R2B;PPP2R2B	2.00519e-08	1.0623e-05	-0.061247	0.958435	-0.477798
cg25662857	17	80275542	CD7	2.01772e-08	1.06779e-05	-0.0617	0.958134	-0.477718
cg24506320	1	211509713	TRAF5;TRAF5	2.01815e-08	1.06779e-05	0.0879373	1.06285	0.477715
cg07324381	9	139222968	GPSM1;GPSM1;LOC26102	2.02485e-08	1.07065e-05	0.060199	1.04261	0.477672
cg17310653	1	67195311	SGIP1;SGIP1	2.0267e-08	1.07094e-05	0.0906885	1.06488	0.47766
cg18520238	11	36422557	PRR5L;PRR5L;PRR5L;PRR5L;PRR5L	2.03045e-08	1.07223e-05	0.121413	1.0878	0.477637
cg27397721	11	116954516	SIK3;SIK3;SIK3	2.03816e-08	1.07561e-05	0.0677986	1.04812	0.477588
cg11260439	17	39696588		2.05475e-08	1.08367e-05	-0.0678651	0.954049	-0.477483
cg05006813	5	120069936		2.05979e-08	1.08563e-05	-0.0849318	0.942829	-0.477451
cg16831889	15	50558051	HDC	2.07353e-08	1.09217e-05	-0.0639564	0.956637	-0.477365
cg12822891	14	103464954	CDC42BPB	2.07576e-08	1.09265e-05	-0.0822249	0.9446	-0.477351
cg06484729	6	16065013		2.07914e-08	1.09373e-05	-0.0510469	0.965236	-0.477331
cg02129005	2	86412960	IMMT;IMMT;IMMT	2.0826e-08	1.09485e-05	0.0969657	1.06952	0.477309
cg11614753	6	8940040		2.08818e-08	1.09708e-05	-0.0869849	0.941488	-0.477274
cg00563701	18	46551791		2.09776e-08	1.10141e-05	0.0809569	1.05772	0.477215
cg12491371	11	45185796	PRDM11;PRDM11;PRDM11	2.10021e-08	1.102e-05	0.0739134	1.05257	0.4772
cg25156118	19	39799137	LRFN1	2.10168e-08	1.10206e-05	-0.0838814	0.943516	-0.477191
cg14034325	10	43891459	HNRNPF;HNRNPF;HNRNPF;HNRNPF;HNRNPF;HNRNPF	2.12338e-08	1.11273e-05	-0.0519456	0.964635	-0.477058
cg13714026	10	73385503	CDH23;CDH23	2.12543e-08	1.1131e-05	-0.0936944	0.93712	-0.477046
cg02573176	8	82607505	SLC10A5	2.12763e-08	1.11339e-05	0.108589	1.07817	0.477032
cg09570614	2	112124380		2.1287e-08	1.11339e-05	-0.0591145	0.959853	-0.477026
cg15131146	1	26101755	MAN1C1	2.13128e-08	1.11403e-05	0.0532612	1.03761	0.47701
cg09292826	1	45274032	TCTEX1D4;BTBD19	2.13958e-08	1.11708e-05	-0.0566569	0.96149	-0.47696
cg01201024	1	49120388	AGBL4	2.13982e-08	1.11708e-05	-0.076493	0.94836	-0.476958
cg03525135	7	157343748	PTPRN2;PTPRN2;PTPRN2;PTPRN2;PTPRN2	2.15961e-08	1.1267e-05	-0.0827947	0.944227	-0.476839
cg09516200	17	78735324	RPTOR;RPTOR	2.16599e-08	1.12931e-05	0.0622641	1.0441	0.476801
cg00360721	14	50170842	KLHDC1	2.17821e-08	1.13496e-05	0.0672961	1.04775	0.476728
cg27187037	22	43733644	SCUBE1	2.18098e-08	1.13569e-05	0.0666982	1.04732	0.476712
cg26970354	5	58652891	PDE4D;PDE4D;PDE4D;PDE4D;PDE4D	2.18277e-08	1.1359e-05	-0.0838654	0.943526	-0.476701
cg08528970	4	76640579		2.18643e-08	1.13708e-05	0.0698634	1.04962	0.47668
cg25830869	14	20946069	PNP	2.20592e-08	1.14649e-05	0.0945458	1.06773	0.476565
cg22732167	18	13496293	LDLRAD4;LDLRAD4	2.21329e-08	1.1496e-05	0.0690768	1.04905	0.476521
cg10888427	5	126211352	2003-03-01	2.22331e-08	1.15408e-05	-0.102423	0.931468	-0.476463
cg04416898	5	139040055	CXXC5	2.23632e-08	1.1601e-05	0.0805433	1.05742	0.476387
cg26799474	2	202098951	CASP8;CASP8;CASP8;CASP8	2.24931e-08	1.1661e-05	0.139239	1.10132	0.476312
cg13614409	13	31506752	C13orf26	2.26461e-08	1.17329e-05	-0.112116	0.92523	-0.476224
cg26288449	19	56048453	SBK2	2.27536e-08	1.17812e-05	-0.0647771	0.956093	-0.476163
cg12439011	20	4906961	SLC23A2;SLC23A2	2.28303e-08	1.18135e-05	0.0681445	1.04837	0.476119
cg18480977	19	13182850	NFIX;NFIX;NFIX	2.2992e-08	1.18897e-05	0.0652148	1.04624	0.476028
cg19567193	15	65066231	RBPMS2	2.31866e-08	1.19828e-05	-0.0733902	0.950402	-0.475918
cg21015805	17	73080225		2.33182e-08	1.20432e-05	0.0587224	1.04154	0.475845
cg22155490	18	10453992	APCDD1	2.33358e-08	1.20447e-05	-0.0797314	0.946234	-0.475835
cg07830813	15	45630898		2.35452e-08	1.21322e-05	0.0848812	1.0606	0.475719
cg12593908	14	106465070		2.35483e-08	1.21322e-05	0.0667554	1.04736	0.475717
cg26006084	5	171616571	STK10	2.35495e-08	1.21322e-05	-0.0722747	0.951137	-0.475717
cg04352088	22	43609331	SCUBE1	2.36153e-08	1.21559e-05	-0.0597803	0.95941	-0.47568
cg05929117	1	1983033	PRKCZ	2.36251e-08	1.21559e-05	-0.0792884	0.946524	-0.475675
cg27478242	12	54611928		2.38364e-08	1.2257e-05	-0.0681496	0.953861	-0.475559
cg14212193	12	58150900	2009-03-01	2.39484e-08	1.22911e-05	-0.0956998	0.935818	-0.475498
cg13869942	1	151878061	THEM4	2.39493e-08	1.22911e-05	0.102442	1.07359	0.475498
cg03281561	3	159942181	LOC401097	2.39585e-08	1.22911e-05	-0.0799337	0.946101	-0.475493
cg19871388	20	50419082	SALL4	2.39625e-08	1.22911e-05	-0.0916353	0.938458	-0.475491
cg03760191	10	22623047		2.40059e-08	1.23057e-05	-0.0614063	0.958329	-0.475467
cg06694926	9	95961023	WNK2;WNK2	2.40309e-08	1.23109e-05	0.0628753	1.04455	0.475454
cg13952899	1	226739292	C1orf95	2.41316e-08	1.23547e-05	-0.069596	0.952905	-0.475399
cg20684110	10	64565750	ADO;ADO	2.42027e-08	1.23834e-05	-0.0687686	0.953451	-0.475361
cg00349736	3	126373101	TXNRD3;TXNRD3	2.43925e-08	1.24728e-05	0.0782859	1.05576	0.475259
cg15389869	8	144611701	ZC3H3	2.47284e-08	1.26293e-05	0.0623865	1.04419	0.475081
cg10705617	7	23933687		2.47293e-08	1.26293e-05	0.0888482	1.06352	0.475081
cg20547777	8	119086580	EXT1	2.49666e-08	1.27426e-05	-0.111367	0.925711	-0.474957
cg00463367	10	8103673	GATA3;GATA3	2.5037e-08	1.27706e-05	0.0571743	1.04043	0.47492
cg01044046	2	159334083	PKP4;PKP4;PKP4;PKP4;PKP4	2.51657e-08	1.28283e-05	0.0969098	1.06948	0.474853
cg13204699	13	50703841		2.5263e-08	1.28699e-05	-0.0641716	0.956494	-0.474803
cg10514576	3	149343758	WWTR1;WWTR1;WWTR1	2.5382e-08	1.29225e-05	-0.107828	0.927984	-0.474742
cg00927594	15	101514299	LRRK1	2.54182e-08	1.2933e-05	-0.118836	0.920931	-0.474723
cg00938688	16	11862556	ZC3H7A	2.54518e-08	1.2942e-05	0.0667169	1.04733	0.474706
cg17077610	10	22766143		2.54734e-08	1.2945e-05	-0.0522128	0.964456	-0.474695
cg02544380	1	206946134	IL10	2.56823e-08	1.30431e-05	0.0679367	1.04822	0.474588
cg02871985	2	43398154		2.57048e-08	1.30465e-05	0.0781635	1.05567	0.474577
cg08011798	12	124418878	DNAH10	2.60283e-08	1.32025e-05	-0.0574403	0.960968	-0.474414
cg09582177	2	21451555		2.61273e-08	1.32446e-05	-0.0584917	0.960268	-0.474364
cg07182507	7	143069225		2.61627e-08	1.32544e-05	0.082295	1.0587	0.474347
cg04126424	9	139552999	EGFL7	2.66621e-08	1.34991e-05	0.0936215	1.06705	0.4741
cg09630002	20	2778467	CPXM1;CPXM1	2.67511e-08	1.35358e-05	0.0758266	1.05396	0.474056
cg24101643	3	12667420	RAF1	2.69245e-08	1.36152e-05	0.0841517	1.06006	0.473972
cg00701772	2	233181350	DIS3L2;DIS3L2;DIS3L2;DIS3L2	2.72298e-08	1.37611e-05	0.0691584	1.0491	0.473825
cg12701018	1	1144005		2.73547e-08	1.38157e-05	0.0751381	1.05346	0.473765
cg05259305	1	43473392		2.7394e-08	1.38271e-05	-0.0767756	0.948174	-0.473746
cg03763873	13	43565901	EPSTI1;EPSTI1	2.74931e-08	1.38686e-05	0.0976686	1.07004	0.473699
cg15836180	11	93358085		2.77025e-08	1.39657e-05	-0.0961853	0.935503	-0.4736
cg11086284	16	11600315		2.77423e-08	1.39772e-05	0.0815679	1.05817	0.473581
cg24258295	5	65505402		2.77601e-08	1.39776e-05	0.0495464	1.03494	0.473572
cg03190891	10	97201172	SORBS1;SORBS1;SORBS1;SORBS1;SORBS1;SORBS1;SORBS1	2.77914e-08	1.39832e-05	0.0731752	1.05203	0.473558
cg07264048	6	10556326	GCNT2;GCNT2;GCNT2	2.78053e-08	1.39832e-05	-0.135632	0.910271	-0.473551
cg08991643	3	194014928		2.78229e-08	1.39835e-05	-0.0992476	0.93352	-0.473543
cg07447742	13	49793170	MLNR	2.79901e-08	1.4059e-05	-0.0709451	0.952014	-0.473465
cg20309891	17	41739130	MEOX1;MEOX1;MEOX1	2.80919e-08	1.41015e-05	-0.0459498	0.968652	-0.473417
cg05046784	19	14570558	PKN1;PKN1	2.81145e-08	1.41042e-05	0.101588	1.07295	0.473407
cg06489367	11	32355509		2.82873e-08	1.41823e-05	-0.0583553	0.960358	-0.473326
cg10791541	3	55040617	CACNA2D3	2.83323e-08	1.41962e-05	0.106804	1.07684	0.473306
cg18588024	17	47645609		2.83645e-08	1.42037e-05	-0.0625552	0.957567	-0.473291
cg07746998	6	152126785	ESR1;ESR1	2.8385e-08	1.42053e-05	-0.0787803	0.946858	-0.473281
cg03059692	20	45174238	OCSTAMP	2.84239e-08	1.42161e-05	0.0587048	1.04153	0.473263
cg22962123	7	27153605	HOXA3;HOXA3;HOXA3;HOXA3	2.84893e-08	1.42402e-05	-0.0939549	0.936951	-0.473233
cg01323542	21	45705543	AIRE	2.85142e-08	1.4244e-05	-0.0652451	0.955783	-0.473222
cg15962197	1	41704561	SCMH1	2.8562e-08	1.42592e-05	0.0567748	1.04014	0.4732
cg03158561	11	8705959	RPL27A;SNORA45	2.88185e-08	1.43785e-05	-0.0612794	0.958414	-0.473083
cg01071966	5	76248923	CRHBP;CRHBP	2.90434e-08	1.44819e-05	0.124861	1.0904	0.472981
cg16695380	1	11743020	MAD2L2	2.91091e-08	1.45059e-05	-0.0816972	0.944945	-0.472951
cg16501323	21	45705618	AIRE	2.91432e-08	1.45141e-05	-0.072568	0.950944	-0.472936
cg06583577	5	115897444	SEMA6A	2.94769e-08	1.46714e-05	0.0886797	1.0634	0.472787
cg12743600	9	127516908	NR6A1;NR6A1;NR6A1	2.95968e-08	1.47222e-05	-0.104231	0.9303	-0.472733
cg01435315	10	72348420		2.96876e-08	1.47584e-05	0.0595226	1.04212	0.472693
cg22016731	1	40311142	TRIT1	2.98148e-08	1.48127e-05	0.0378315	1.02657	0.472637
cg10623219	12	52242807		2.99273e-08	1.48596e-05	-0.0846591	0.943007	-0.472588
cg08100522	3	38675834	SCN5A;SCN5A;SCN5A;SCN5A;SCN5A;SCN5A	3.00506e-08	1.49118e-05	-0.0573928	0.960999	-0.472534
cg15659420	11	20034979	NAV2;NAV2;NAV2	3.00945e-08	1.49246e-05	0.0946657	1.06782	0.472515
cg19748455	17	76274856	LOC100996291	3.03388e-08	1.50277e-05	0.0712226	1.05061	0.472408
cg00237512	20	62688874	TCEA2;TCEA2	3.03389e-08	1.50277e-05	-0.098063	0.934287	-0.472408
cg18444875	8	107460168	OXR1	3.03895e-08	1.50438e-05	0.0759745	1.05407	0.472387
cg16013371	16	68321421	SLC7A6;SLC7A6	3.04454e-08	1.50623e-05	0.0565035	1.03994	0.472362
cg13998092	10	29919810	SVIL;SVIL	3.05087e-08	1.50846e-05	0.0672758	1.04774	0.472335
cg26038465	22	38610514	MAFF;MAFF;MAFF;MAFF	3.06435e-08	1.51341e-05	-0.101231	0.932237	-0.472277
cg18675610	10	32216311	ARHGAP12	3.06456e-08	1.51341e-05	-0.117369	0.921867	-0.472276
cg02973930	1	98854360		3.0689e-08	1.51414e-05	0.130482	1.09466	0.472258
cg10319474	3	48573819	PFKFB4	3.06971e-08	1.51414e-05	0.0473569	1.03337	0.472254
cg15197065	5	78985562	CMYA5	3.08674e-08	1.52098e-05	-0.122331	0.918702	-0.472182
cg02612332	17	73906040		3.08729e-08	1.52098e-05	0.0692249	1.04915	0.472179
cg18840408	7	136854079		3.09314e-08	1.52295e-05	-0.0805994	0.945665	-0.472154
cg02006119	18	13302729	LDLRAD4;LDLRAD4	3.09783e-08	1.52435e-05	0.0506272	1.03572	0.472135
cg14257645	9	132657990	FNBP1	3.10197e-08	1.52547e-05	0.0994308	1.07135	0.472117
cg02356039	2	99450442	KIAA1211L	3.10651e-08	1.52615e-05	0.0706638	1.0502	0.472098
cg21368161	7	1596136	TMEM184A	3.10705e-08	1.52615e-05	0.0914223	1.06542	0.472095
cg24095374	5	176799366	RGS14	3.11819e-08	1.53071e-05	0.0621694	1.04403	0.472048
cg10444618	1	54719216	SSBP3;SSBP3;SSBP3	3.1222e-08	1.53176e-05	0.0545711	1.03855	0.472032
cg00097715	22	23455419	RSPH14;GNAZ	3.12842e-08	1.5339e-05	0.0478608	1.03373	0.472005
cg03285845	12	11903053	ETV6	3.13702e-08	1.5372e-05	0.0663724	1.04708	0.471969
cg08673857	8	10634343	PINX1;PINX1	3.14696e-08	1.54115e-05	-0.0461417	0.968523	-0.471928
cg12697139	1	209571889		3.17035e-08	1.55168e-05	0.111259	1.08017	0.47183
cg19995529	3	15502598	COLQ;COLQ;COLQ	3.18599e-08	1.55841e-05	0.0570025	1.0403	0.471766
cg04322572	10	43447618		3.20222e-08	1.56542e-05	-0.139896	0.907585	-0.471699
cg24295985	1	2431385	PLCH2	3.20588e-08	1.56628e-05	0.0556679	1.03934	0.471684
cg13725803	13	51640297	GUCY1B2	3.23566e-08	1.5797e-05	0.0857622	1.06125	0.471562
cg22483939	1	6557018	PLEKHG5;PLEKHG5;PLEKHG5	3.2372e-08	1.5797e-05	-0.0567399	0.961434	-0.471556
cg11666770	19	42430910		3.25774e-08	1.58878e-05	-0.0761829	0.948564	-0.471472
cg14217861	9	139426233	NOTCH1	3.26659e-08	1.59216e-05	0.0481451	1.03393	0.471437
cg03530557	20	35447403	SOGA1;SOGA1	3.30071e-08	1.60783e-05	0.0400387	1.02814	0.4713
cg00531137	16	57643932		3.31508e-08	1.61388e-05	0.0744689	1.05297	0.471243
cg11193342	12	116872185		3.31966e-08	1.61515e-05	-0.0598836	0.959342	-0.471224
cg17338159	10	104389989	SUFU	3.34462e-08	1.62633e-05	-0.0493173	0.966394	-0.471126
cg20040836	7	150757855	SLC4A2;SLC4A2	3.3566e-08	1.63119e-05	0.0659518	1.04678	0.471079
cg05118960	3	50359978	HYAL2;HYAL2	3.3766e-08	1.63995e-05	-0.0798081	0.946184	-0.471
cg06893273	17	46604774		3.38983e-08	1.6454e-05	-0.0853636	0.942547	-0.470949
cg05638787	15	41062273	DNAJC17;C15orf62;C15orf62	3.40381e-08	1.65121e-05	0.0591967	1.04189	0.470894
cg02976351	4	57623782		3.41043e-08	1.65345e-05	0.0645681	1.04577	0.470869
cg25349939	2	144855085	GTDC1;GTDC1;GTDC1	3.42277e-08	1.65845e-05	-0.0914781	0.938561	-0.470821
cg06390490	22	38627184	TMEM184B;TMEM184B;TMEM184B	3.45146e-08	1.67137e-05	-0.0784086	0.947102	-0.470711
cg08004525	13	50703549		3.45563e-08	1.6724e-05	-0.0554853	0.962271	-0.470695
cg20899625	3	126721131	PLXNA1	3.46348e-08	1.67522e-05	-0.0611221	0.958518	-0.470665
cg19065555	15	75471851		3.47356e-08	1.67911e-05	0.0867806	1.062	0.470627
cg24757308	7	31860705	PDE1C;PDE1C;PDE1C;PDE1C;PDE1C	3.48859e-08	1.68471e-05	-0.0430427	0.970606	-0.47057
cg04323816	22	40784430	SGSM3;SGSM3	3.48925e-08	1.68471e-05	0.0680386	1.04829	0.470567
cg16419175	20	50149601	NFATC2;NFATC2;NFATC2;NFATC2;NFATC2;NFATC2;NFATC2;NFATC2	3.49155e-08	1.68484e-05	0.0713133	1.05067	0.470558
cg16935031	15	98539090		3.50454e-08	1.69011e-05	0.0874902	1.06252	0.470509
cg15204880	6	158070966	ZDHHC14;ZDHHC14	3.52232e-08	1.69769e-05	0.0904565	1.06471	0.470443
cg24489344	22	46457998		3.52467e-08	1.69783e-05	-0.0657726	0.955434	-0.470434
cg26907472	16	69006828	TMCO7	3.53515e-08	1.70188e-05	-0.076901	0.948092	-0.470395
cg21449597	4	154036828		3.54102e-08	1.70371e-05	0.0647066	1.04587	0.470373
cg03218323	16	66878077	CA7;CA7	3.5515e-08	1.70775e-05	-0.119467	0.920527	-0.470334
cg14883541	22	17544381		3.5582e-08	1.70994e-05	0.0585085	1.04139	0.470309
cg21936292	6	126038744	LOC643623	3.5602e-08	1.70994e-05	0.0768262	1.0547	0.470301
cg26548542	16	89177266	ACSF3;ACSF3;ACSF3	3.58474e-08	1.72072e-05	-0.0282493	0.98061	-0.47021
cg20798249	13	49793107	MLNR	3.61517e-08	1.73431e-05	-0.0756931	0.948886	-0.470099
cg26977749	7	98477833	TRRAP;TRRAP;MIR3609	3.63147e-08	1.74112e-05	0.0895498	1.06404	0.470039
cg14742661	11	117475349	DSCAML1	3.66506e-08	1.7562e-05	-0.100121	0.932955	-0.469917
cg26516532	1	17475832		3.6925e-08	1.76832e-05	-0.103774	0.930596	-0.469819
cg23567329	2	40781945		3.69605e-08	1.76832e-05	-0.060722	0.958784	-0.469806
cg16672637	17	74138356	FOXJ1	3.6968e-08	1.76832e-05	-0.0651706	0.955832	-0.469803
cg13565215	11	117668336	DSCAML1	3.71214e-08	1.77463e-05	-0.0953477	0.936047	-0.469748
cg20152052	11	11237816		3.71542e-08	1.77516e-05	0.061746	1.04373	0.469737
cg18482388	2	127915409		3.71796e-08	1.77535e-05	-0.106258	0.928994	-0.469728
cg17239103	1	159870074	CCDC19	3.73907e-08	1.78439e-05	-0.0625257	0.957586	-0.469653
cg01321673	22	50438363	IL17REL	3.75584e-08	1.79135e-05	-0.048147	0.967178	-0.469593
cg20721135	13	114861488	RASA3	3.7663e-08	1.7953e-05	0.0971286	1.06964	0.469557
cg04037585	16	56231292	GNAO1;GNAO1	3.77205e-08	1.797e-05	-0.0969554	0.935004	-0.469536
cg03732020	11	47282968	NR1H3;NR1H3;NR1H3	3.77948e-08	1.7995e-05	0.065493	1.04644	0.46951
cg05227865	5	173221156		3.80933e-08	1.81266e-05	0.074194	1.05277	0.469406
cg10363088	11	2962055		3.81657e-08	1.81505e-05	0.0714468	1.05077	0.469381
cg12423667	16	2287078	DNASE1L2;DNASE1L2	3.82137e-08	1.81629e-05	-0.03835	0.973768	-0.469364
cg08731435	12	132381984	ULK1	3.83453e-08	1.82149e-05	0.0325961	1.02285	0.469319
cg10249285	20	22795685		3.84106e-08	1.82354e-05	0.056044	1.03961	0.469296
cg01579391	15	102040081		3.84774e-08	1.82566e-05	0.0637085	1.04515	0.469273
cg16306870	3	194868790	C3orf21	3.85015e-08	1.82575e-05	0.145099	1.10581	0.469265
cg03492827	7	72838601		3.8547e-08	1.82686e-05	-0.0539728	0.96328	-0.469249
cg09303399	14	106330947		3.86351e-08	1.82998e-05	0.115376	1.08326	0.469219
cg14785464	21	38362725	HLCS	3.86689e-08	1.83052e-05	-0.0891138	0.9401	-0.469207
cg18679416	2	158261028		3.87906e-08	1.83425e-05	0.0679755	1.04824	0.469165
cg07236324	17	55986035	CUEDC1	3.87922e-08	1.83425e-05	0.0760315	1.05411	0.469165
cg07421287	1	111218287	KCNA3	3.88557e-08	1.8362e-05	-0.0836667	0.943656	-0.469143
cg18001737	1	150081706	VPS45;VPS45;VPS45;VPS45;VPS45	3.89345e-08	1.83786e-05	0.0930246	1.0666	0.469116
cg20131875	7	72759068	FKBP6;FKBP6;FKBP6	3.89357e-08	1.83786e-05	0.0719785	1.05116	0.469116
cg02301079	16	11591651		3.92941e-08	1.85294e-05	0.0710456	1.05048	0.468994
cg23743550	6	108903088	FOXO3;FOXO3	3.93001e-08	1.85294e-05	0.100164	1.0719	0.468992
cg02774128	11	128758110		3.93827e-08	1.85577e-05	-0.0923322	0.938005	-0.468965
cg26190476	1	113261723	FAM19A3;FAM19A3	3.94317e-08	1.85678e-05	-0.0556492	0.962161	-0.468948
cg17185586	17	74705404	MXRA7;MXRA7;MXRA7;MXRA7	3.94493e-08	1.85678e-05	-0.0448984	0.969358	-0.468942
cg23280506	17	14201938		3.97558e-08	1.87014e-05	-0.13888	0.908224	-0.468839
cg18720577	15	29278600	APBA2;APBA2	3.98849e-08	1.87514e-05	-0.0921526	0.938122	-0.468796
cg20682146	1	164545843	PBX1	3.99266e-08	1.87599e-05	-0.0784681	0.947063	-0.468782
cg18385570	19	15052282	OR7C2	3.99486e-08	1.87599e-05	-0.0554402	0.962301	-0.468775
cg20297638	7	2563670	LFNG;LFNG;LFNG;LFNG	4.00328e-08	1.87887e-05	0.0581754	1.04115	0.468747
cg15757266	1	6475317	HES2	4.01972e-08	1.88551e-05	0.0692236	1.04915	0.468693
cg07044859	10	101282883		4.10864e-08	1.9259e-05	-0.0635768	0.956889	-0.468402
cg03213259	16	67189948	TRADD	4.1105e-08	1.9259e-05	-0.0926786	0.93778	-0.468396
cg17022232	6	32908239	HLA-DMB	4.16865e-08	1.95203e-05	0.0919325	1.0658	0.468209
cg03574306	16	85470662		4.1739e-08	1.95338e-05	-0.105695	0.929357	-0.468192
cg15717375	4	2465451		4.18909e-08	1.95937e-05	-0.0680694	0.953914	-0.468144
cg14778552	7	150652785	KCNH2;KCNH2;KCNH2;KCNH2;KCNH2;KCNH2	4.21529e-08	1.97051e-05	0.0459252	1.03234	0.468061
cg15118604	12	109742398	FOXN4	4.22167e-08	1.97237e-05	-0.0772779	0.947844	-0.468041
cg13789229	1	7562304	CAMTA1	4.22692e-08	1.97288e-05	-0.0679886	0.953967	-0.468024
cg04505252	6	15244745		4.22757e-08	1.97288e-05	-0.0693008	0.9531	-0.468022
cg07432164	18	10057933		4.24443e-08	1.97963e-05	0.0765314	1.05448	0.467969
cg13247871	7	88632493	ZNF804B	4.25121e-08	1.98167e-05	0.0720182	1.05119	0.467948
cg24067118	10	102806933		4.27225e-08	1.99035e-05	-0.0937562	0.93708	-0.467882
cg00052692	12	122442863		4.27495e-08	1.99048e-05	0.0933754	1.06686	0.467874
cg15409679	12	11960372	ETV6;RNU6-19P	4.30621e-08	2.0039e-05	0.0693242	1.04923	0.467777
cg05413199	16	67430454	ZDHHC1	4.3206e-08	2.00946e-05	-0.0916334	0.93846	-0.467732
cg17443058	13	28953821	FLT1;FLT1	4.34435e-08	2.01937e-05	-0.0391185	0.973249	-0.467659
cg05305497	14	22889896		4.36374e-08	2.02723e-05	0.0751832	1.05349	0.4676
cg13461447	1	1714001		4.39706e-08	2.0411e-05	-0.0658102	0.955409	-0.467498
cg10576238	7	142494399		4.39855e-08	2.0411e-05	0.0595143	1.04211	0.467494
cg21865657	19	3687751	PIP5K1C	4.40738e-08	2.04404e-05	0.0526278	1.03715	0.467467
cg05200653	6	90271887	ANKRD6;ANKRD6;ANKRD6;ANKRD6	4.42211e-08	2.04947e-05	-0.0725934	0.950927	-0.467423
cg05368971	1	2321364	MORN1	4.4243e-08	2.04947e-05	0.0605339	1.04285	0.467416
cg05733154	2	171198719	LOC101929753;MYO3B;MYO3B;MYO3B;MYO3B;MYO3B	4.42655e-08	2.04947e-05	0.0769808	1.05481	0.467409
cg25773386	3	51989369	GPR62;GPR62	4.49025e-08	2.07779e-05	0.0802704	1.05722	0.467219
cg13983586	11	67042347	ADRBK1	4.50121e-08	2.08169e-05	0.0504954	1.03562	0.467186
cg15998242	17	65449062	PITPNC1;PITPNC1	4.507e-08	2.0832e-05	0.0692544	1.04917	0.467169
cg08919659	16	17458277	XYLT1	4.51814e-08	2.08717e-05	0.0971492	1.06966	0.467136
cg13570559	22	26950172	TPST2;TPST2	4.52311e-08	2.0883e-05	0.0981569	1.07041	0.467121
cg16912563	10	77157423		4.55147e-08	2.10021e-05	-0.100984	0.932397	-0.467038
cg00124095	3	72305082		4.55735e-08	2.10175e-05	0.0575035	1.04066	0.467021
cg19360907	22	37977445	LGALS2	4.5684e-08	2.10523e-05	0.100171	1.0719	0.466988
cg13496660	19	2424182	TMPRSS9	4.57001e-08	2.10523e-05	0.039457	1.02773	0.466983
cg24310434	4	82964312		4.57655e-08	2.10706e-05	-0.0864611	0.94183	-0.466964
cg08899895	16	85684853	KIAA0182;KIAA0182	4.58238e-08	2.10856e-05	0.0626227	1.04436	0.466947
cg05224280	17	65372550	PITPNC1;PITPNC1	4.70469e-08	2.1626e-05	0.0765447	1.05449	0.466595
cg14438146	4	183786582		4.70506e-08	2.1626e-05	0.0832524	1.0594	0.466594
cg10496242	20	51908240	TSHZ2;TSHZ2	4.76667e-08	2.18969e-05	-0.0859722	0.942149	-0.46642
cg05053327	17	40837383	CNTNAP1	4.78464e-08	2.19657e-05	-0.0779915	0.947376	-0.46637
cg06700984	10	22568556		4.787e-08	2.19657e-05	-0.074997	0.949344	-0.466363
cg07049121	12	50373783		4.79058e-08	2.19699e-05	-0.0730158	0.950649	-0.466353
cg12108177	1	61471777		4.79492e-08	2.1971e-05	-0.10516	0.929702	-0.466341
cg22556008	6	116711983	DSE;DSE	4.79615e-08	2.1971e-05	0.09369	1.0671	0.466338
cg15416442	14	59244557		4.83346e-08	2.21296e-05	-0.0585518	0.960228	-0.466234
cg17427926	17	76227386	LOC283999	4.83645e-08	2.21309e-05	-0.0690124	0.95329	-0.466226
cg23637008	17	79533765	NPLOC4;NPLOC4;NPLOC4	4.87598e-08	2.22994e-05	0.063416	1.04494	0.466117
cg04658744	11	128787157	KCNJ5	4.88401e-08	2.23238e-05	0.0898221	1.06424	0.466095
cg21681017	14	101146259		4.9065e-08	2.24141e-05	-0.0995563	0.93332	-0.466033
cg02149773	19	39759335	IL28A	4.93509e-08	2.25322e-05	-0.0536987	0.963463	-0.465955
cg05636058	14	74862615		4.94353e-08	2.25582e-05	-0.0646227	0.956195	-0.465932
cg09396851	6	35458205	TEAD3	4.95185e-08	2.25836e-05	-0.102376	0.931498	-0.46591
cg07585658	1	24120389	LYPLA2	4.95656e-08	2.25926e-05	-0.0655363	0.95559	-0.465897
cg09476130	1	159870086	CCDC19	4.97701e-08	2.26696e-05	-0.0581418	0.9605	-0.465842
cg07362849	19	17516901	BISPR;BISPR;BST2;MVB12A;BISPR;BISPR;MVB12A	4.97896e-08	2.26696e-05	0.0580512	1.04106	0.465837
cg03180134	4	141013665	MAML3	5.01439e-08	2.28183e-05	-0.0752581	0.949172	-0.465741
cg07624582	9	14271314	NFIB;NFIB;NFIB	5.02768e-08	2.28547e-05	0.112283	1.08094	0.465706
cg09902908	9	96938320	MIRLET7F1	5.02796e-08	2.28547e-05	0.0906071	1.06482	0.465705
cg24497582	2	168689457	LOC105616981;B3GALT1	5.03601e-08	2.28702e-05	-0.0891784	0.940058	-0.465684
cg15442737	8	141370229	TRAPPC9;TRAPPC9	5.03693e-08	2.28702e-05	0.0981356	1.07039	0.465681
cg00377173	18	72873707		5.04346e-08	2.28873e-05	0.091588	1.06554	0.465664
cg16558846	14	106373308		5.05143e-08	2.29108e-05	0.104144	1.07486	0.465643
cg08330132	16	29232139		5.14504e-08	2.33123e-05	-0.0805804	0.945677	-0.465396
cg08537783	1	10795394	CASZ1;CASZ1	5.14563e-08	2.33123e-05	-0.0728595	0.950752	-0.465395
cg25213452	1	206630385	SRGAP2;SRGAP2	5.18348e-08	2.34709e-05	0.0533268	1.03765	0.465296
cg26646427	22	46770870	CELSR1	5.20057e-08	2.35242e-05	0.060974	1.04317	0.465252
cg04156889	3	186819780		5.20183e-08	2.35242e-05	0.0483735	1.0341	0.465249
cg07631359	3	10276672	IRAK2	5.20403e-08	2.35242e-05	-0.0623452	0.957706	-0.465243
cg07210082	2	20385524		5.20669e-08	2.35242e-05	-0.0598585	0.959358	-0.465236
cg26890706	6	13924425	RNF182;RNF182;RNF182;RNF182	5.23572e-08	2.36424e-05	-0.080786	0.945542	-0.465162
cg09230711	1	225653241		5.26397e-08	2.37569e-05	-0.0813364	0.945182	-0.465089
cg08186992	1	848523		5.26929e-08	2.37679e-05	0.0454782	1.03203	0.465076
cg07298299	11	45943237	GYLTL1B;GYLTL1B	5.29025e-08	2.38494e-05	-0.0924833	0.937907	-0.465022
cg05063952	17	37380697	STAC2	5.30594e-08	2.3907e-05	-0.0657787	0.955429	-0.464983
cg06334865	22	40424536	FAM83F	5.31675e-08	2.39426e-05	-0.0531097	0.963857	-0.464955
cg07005263	2	65571869	SPRED2;SPRED2;SPRED2;SPRED2	5.36026e-08	2.41253e-05	-0.0838808	0.943516	-0.464846
cg14899408	11	117698932	FXYD2	5.37344e-08	2.41714e-05	0.084585	1.06038	0.464813
cg22243423	20	62688586	TCEA2;TCEA2	5.44148e-08	2.44641e-05	-0.0600454	0.959234	-0.464643
cg07071491	14	104338182		5.46897e-08	2.45619e-05	-0.0340208	0.976694	-0.464576
cg21686577	7	75909905	SRRM3	5.4692e-08	2.45619e-05	-0.0630955	0.957208	-0.464575
cg19132816	5	118399436		5.4725e-08	2.45633e-05	0.127312	1.09226	0.464567
cg21157690	6	152126895	ESR1;ESR1;ESR1	5.4775e-08	2.45723e-05	-0.0941684	0.936812	-0.464555
cg13155490	2	241623510	AQP12B	5.4811e-08	2.45751e-05	0.0614755	1.04353	0.464546
cg12374579	17	79970313	ASPSCR1	5.48982e-08	2.46008e-05	-0.0659525	0.955314	-0.464524
cg07488576	2	192711481	SDPR	5.496e-08	2.46151e-05	0.0848152	1.06055	0.464509
cg11916927	7	77625218		5.51585e-08	2.46905e-05	-0.0982518	0.934164	-0.464461
cg12259522	13	112310720		5.5378e-08	2.47753e-05	-0.0624984	0.957604	-0.464407
cg00444906	1	184712389	EDEM3	5.5428e-08	2.47842e-05	0.0602962	1.04268	0.464395
cg09489864	3	18411403	SATB1;SATB1;SATB1	5.5774e-08	2.49254e-05	0.0883642	1.06316	0.464311
cg08516596	6	157148738	ARID1B;ARID1B	5.59264e-08	2.49799e-05	0.0469515	1.03308	0.464274
cg11196848	8	16859833	FGF20	5.62236e-08	2.50891e-05	-0.0890436	0.940146	-0.464203
cg16679797	9	92124220		5.62833e-08	2.50891e-05	0.0881391	1.063	0.464189
cg12840248	6	32908718	HLA-DMB;HLA-DMB	5.63145e-08	2.50891e-05	0.0629199	1.04458	0.464181
cg05474265	4	81128398		5.63187e-08	2.50891e-05	-0.0995896	0.933298	-0.46418
cg20824977	15	59978600	BNIP2	5.63235e-08	2.50891e-05	0.082158	1.0586	0.464179
cg03513146	18	3306098		5.64557e-08	2.51344e-05	-0.10485	0.929902	-0.464147
cg12478371	17	60187052		5.65776e-08	2.51619e-05	-0.0616577	0.958163	-0.464118
cg17714023	1	236579674	EDARADD;EDARADD	5.65785e-08	2.51619e-05	0.0819684	1.05846	0.464118
cg04549697	14	69827589		5.67014e-08	2.52029e-05	0.0593952	1.04203	0.464089
cg06492558	16	80625384		5.70034e-08	2.53235e-05	0.0640669	1.04541	0.464017
cg06872257	8	16859636	FGF20;FGF20	5.71262e-08	2.53643e-05	-0.0425778	0.970919	-0.463988
cg12849338	20	50216909	ATP9A	5.72684e-08	2.54137e-05	-0.0453959	0.969024	-0.463955
cg12006375	13	51640315	GUCY1B2	5.77227e-08	2.56015e-05	0.0665095	1.04718	0.463848
cg14679766	3	36582576	STAC;STAC	5.80724e-08	2.57427e-05	-0.0550549	0.962558	-0.463767
cg02056062	3	149374914	WWTR1;WWTR1;WWTR1	5.81915e-08	2.57817e-05	-0.0535419	0.963568	-0.463739
cg05021842	19	3464940		5.83501e-08	2.5838e-05	-0.135123	0.910592	-0.463702
cg08091949	5	169740799		5.86521e-08	2.59578e-05	0.0950532	1.0681	0.463633
cg07405419	16	68451677	SMPD3	5.89179e-08	2.60612e-05	0.0708504	1.05034	0.463571
cg07107113	1	16087752	FBLIM1	5.89492e-08	2.60612e-05	-0.0624872	0.957612	-0.463564
cg01987516	10	101282726		5.91382e-08	2.61307e-05	-0.0814041	0.945137	-0.463521
cg09561849	19	2986835	TLE6;TLE6;TLE6;TLE6	5.92447e-08	2.61536e-05	-0.0642652	0.956432	-0.463497
cg01548777	20	62433998	ZBTB46	5.92535e-08	2.61536e-05	0.0317165	1.02223	0.463495
cg10585278	11	82502221		5.93931e-08	2.62012e-05	-0.0568634	0.961352	-0.463463
cg04242446	19	11350143	C19orf80;DOCK6	5.95583e-08	2.626e-05	0.0239221	1.01672	0.463425
cg22260973	10	129925561	MKI67;MKI67	5.96648e-08	2.62928e-05	0.07362	1.05235	0.463401
cg13954212	18	64911532		6.01694e-08	2.6501e-05	0.0797749	1.05685	0.463288
cg15451250	4	6955660	TBC1D14;TBC1D14	6.03225e-08	2.65542e-05	0.0584736	1.04136	0.463253
cg15576517	19	7711153	STXBP2;STXBP2	6.05989e-08	2.66616e-05	-0.0877479	0.940991	-0.463191
cg02461269	6	156509874		6.14653e-08	2.70284e-05	0.0737195	1.05243	0.462999
cg20149937	19	3465709		6.15227e-08	2.70313e-05	-0.0409601	0.972008	-0.462987
cg09229492	16	50626578	NKD1	6.15378e-08	2.70313e-05	0.0744871	1.05299	0.462983
cg17416215	4	63154686		6.16389e-08	2.70613e-05	-0.0722163	0.951176	-0.462961
cg11368628	11	1856183	SYT8	6.17306e-08	2.70871e-05	0.0529992	1.03742	0.462941
cg11019045	1	179714348	FAM163A	6.2128e-08	2.72469e-05	-0.0841494	0.943341	-0.462854
cg15650509	2	237476609		6.25214e-08	2.74049e-05	-0.0937995	0.937052	-0.462769
cg20449670	1	153498959		6.27191e-08	2.74769e-05	0.0681289	1.04836	0.462726
cg08915824	1	204911863	NFASC;NFASC;NFASC;NFASC;NFASC;NFASC	6.38233e-08	2.79457e-05	0.0751331	1.05346	0.46249
cg03044900	17	62100254		6.39817e-08	2.80002e-05	0.0967525	1.06936	0.462456
cg13908534	11	46338950	CREB3L1	6.43077e-08	2.81279e-05	0.0621278	1.044	0.462387
cg23378033	12	65672031	MSRB3;MSRB3	6.46669e-08	2.827e-05	0.0963285	1.06905	0.462312
cg07535965	10	29346742		6.47423e-08	2.82863e-05	-0.0870336	0.941457	-0.462296
cg14152730	6	66256950	EYS;EYS;EYS;EYS	6.4773e-08	2.82863e-05	0.0979063	1.07022	0.462289
cg06765730	3	171874327	FNDC3B;FNDC3B	6.53109e-08	2.85061e-05	0.0658194	1.04668	0.462177
cg08719380	2	152830505	CACNB4;CACNB4;CACNB4;CACNB4	6.56372e-08	2.86333e-05	-0.0612411	0.958439	-0.46211
cg27109588	3	128930686		6.56992e-08	2.86452e-05	0.0609313	1.04314	0.462097
cg15015340	11	61486220	DAGLA	6.60795e-08	2.87957e-05	-0.0880105	0.940819	-0.462019
cg18318818	17	48640257	CACNA1G;CACNA1G;CACNA1G;CACNA1G;CACNA1G;CACNA1G;CACNA1G;CACNA1G;CACNA1G;CACNA1G;CACNA1G;CACNA1G;CACNA1G;CACNA1G;CACNA1G	6.61306e-08	2.88027e-05	-0.0517156	0.964788	-0.462008
cg16646054	5	150157726	C5orf62	6.6188e-08	2.88125e-05	0.0485147	1.0342	0.461996
cg01249544	10	69372655	CTNNA3;CTNNA3	6.66603e-08	2.89958e-05	0.0423564	1.02979	0.4619
cg11541486	17	72358055	BTBD17	6.66796e-08	2.89958e-05	-0.0632112	0.957131	-0.461896
cg12539124	6	21948636	FLJ22536	6.76495e-08	2.9402e-05	0.108222	1.0779	0.4617
cg18778196	15	67054877	SMAD6;SMAD6;SMAD6	6.77183e-08	2.94164e-05	0.0566742	1.04007	0.461686
cg08115149	6	136607722	BCLAF1;BCLAF1;BCLAF1;BCLAF1	6.82999e-08	2.96534e-05	0.0671704	1.04766	0.46157
cg27485596	13	111829530	ARHGEF7;ARHGEF7;ARHGEF7;ARHGEF7	6.83782e-08	2.96717e-05	0.124874	1.09041	0.461554
cg24994319	6	25027586		6.84971e-08	2.97076e-05	0.105209	1.07565	0.46153
cg08334034	15	93615039	RGMA;RGMA;RGMA;RGMA;RGMA;RGMA	6.88468e-08	2.98436e-05	-0.0830608	0.944053	-0.461461
cg06241374	2	56410071	CCDC85A	6.94694e-08	3.00976e-05	-0.0895681	0.939804	-0.461339
cg14101485	19	3369759	NFIC;NFIC	6.96478e-08	3.0159e-05	-0.12637	0.916133	-0.461304
cg19572574	10	63592731		6.9927e-08	3.02499e-05	0.0840782	1.06001	0.46125
cg10927968	11	1807333		6.99313e-08	3.02499e-05	-0.1135	0.924343	-0.461249
cg25241447	7	100100850		7.00316e-08	3.0263e-05	0.0434797	1.0306	0.461229
cg08824454	2	28596577		7.0035e-08	3.0263e-05	0.0661979	1.04695	0.461229
cg06081951	11	14991413	CALCA;CALCA;CALCA	7.02214e-08	3.03276e-05	-0.0714528	0.951679	-0.461192
cg17150663	7	128551672	KCP;KCP	7.02702e-08	3.03327e-05	-0.0687863	0.95344	-0.461183
cg05119988	4	166251189	SC4MOL;SC4MOL	7.04572e-08	3.03975e-05	0.0756109	1.05381	0.461147
cg18033416	17	30592033	RHBDL3	7.05249e-08	3.04108e-05	-0.0496698	0.966157	-0.461134
cg11565512	5	126627355	MEGF10	7.06472e-08	3.04475e-05	-0.0710662	0.951934	-0.46111
cg15564483	1	54148224	GLIS1	7.07961e-08	3.04957e-05	0.0725438	1.05157	0.461081
cg25702652	2	164204628		7.08596e-08	3.05071e-05	-0.082176	0.944632	-0.461069
cg14535274	3	121151186	POLQ	7.17005e-08	3.0853e-05	0.0617011	1.0437	0.460909
cg23823000	6	168433191	KIF25;KIF25	7.177e-08	3.08668e-05	-0.0918134	0.938343	-0.460895
cg18683606	7	100471612	SRRT;SRRT;SRRT;SRRT	7.19685e-08	3.0936e-05	-0.0765323	0.948334	-0.460858
cg23135809	11	1773043	IFITM10	7.20397e-08	3.09431e-05	0.053179	1.03755	0.460844
cg17186087	2	232765416		7.20603e-08	3.09431e-05	-0.0360172	0.975344	-0.46084
cg07110659	1	85313079	LPAR3	7.24988e-08	3.11076e-05	0.0801449	1.05712	0.460758
cg17898394	19	3335495		7.2519e-08	3.11076e-05	-0.0747831	0.949485	-0.460754
cg04155862	3	127541172	MGLL;MGLL;MGLL	7.26899e-08	3.11608e-05	0.0679162	1.0482	0.460722
cg01366462	4	39307651	MIR1273H;RFC1;RFC1	7.27189e-08	3.11608e-05	0.0713537	1.0507	0.460716
cg00424451	17	76338660		7.31135e-08	3.13136e-05	-0.0767518	0.94819	-0.460643
cg10191501	15	69438337	MIR548H4	7.32337e-08	3.13488e-05	-0.0825773	0.944369	-0.46062
cg14385233	12	120974301	RNF10	7.37533e-08	3.15548e-05	0.0594425	1.04206	0.460524
cg10163406	1	212803810		7.39564e-08	3.16253e-05	0.0435995	1.03068	0.460486
cg23976034	7	69790830	AUTS2;AUTS2	7.45646e-08	3.18688e-05	0.0595492	1.04214	0.460375
cg26724546	8	117140837	LINC00536	7.48276e-08	3.19539e-05	0.0739708	1.05261	0.460327
cg07278718	11	113932635	ZBTB16;ZBTB16	7.48416e-08	3.19539e-05	-0.0624352	0.957646	-0.460324
cg00624799	15	90605618	ZNF710	7.50558e-08	3.20288e-05	-0.0698934	0.952708	-0.460285
cg12798845	1	180823689	XPR1;XPR1	7.52983e-08	3.21156e-05	0.0663837	1.04709	0.460241
cg00978453	19	35702786		7.54558e-08	3.21661e-05	0.079769	1.05685	0.460213
cg12450835	20	39701355	TOP1	7.59593e-08	3.2364e-05	0.0671039	1.04761	0.460122
cg12557322	14	104347150		7.61201e-08	3.24157e-05	0.0783527	1.05581	0.460093
cg17158750	20	61924382	COL20A1	7.62676e-08	3.24617e-05	0.0927165	1.06638	0.460066
cg05544807	2	25475916	DNMT3A;DNMT3A;DNMT3A	7.63644e-08	3.24861e-05	-0.0600628	0.959222	-0.460049
cg12182124	18	21451563	LAMA3;LAMA3;LAMA3;LAMA3	7.64564e-08	3.25084e-05	0.0569654	1.04028	0.460033
cg04787166	8	68738438		7.67572e-08	3.26195e-05	0.0742744	1.05283	0.459979
cg26088632	5	43401961	CCL28;CCL28;CCL28	7.71392e-08	3.27649e-05	-0.0757451	0.948852	-0.459911
cg22697853	1	147737207		7.74998e-08	3.29011e-05	-0.0986026	0.933937	-0.459847
cg13530937	16	27760277	KIAA0556	7.76525e-08	3.29447e-05	0.0957202	1.0686	0.459821
cg24729928	12	31480184	FAM60A;FAM60A;FAM60A	7.76827e-08	3.29447e-05	-0.0791244	0.946632	-0.459815
cg05493528	1	65631531	AK4;AK4;AK4	7.81482e-08	3.31251e-05	0.073367	1.05217	0.459734
cg20728768	5	142696594	NR3C1;NR3C1;NR3C1;NR3C1;NR3C1;NR3C1;NR3C1;NR3C1;NR3C1;NR3C1;NR3C1;NR3C1;NR3C1;NR3C1;NR3C1	7.84173e-08	3.3222e-05	0.0683487	1.04852	0.459687
cg14213590	9	139237503	GPSM1	7.91358e-08	3.35092e-05	-0.102082	0.931688	-0.459562
cg15345881	17	16919684		7.95228e-08	3.36557e-05	0.0775755	1.05524	0.459495
cg02398240	2	128256334	IWS1	7.97775e-08	3.37461e-05	0.0627557	1.04446	0.459451
cg21855041	2	119985067	STEAP3;STEAP3;STEAP3	7.98776e-08	3.37711e-05	0.0460103	1.03241	0.459434
cg17620798	18	21444805	LAMA3;LAMA3	8.00848e-08	3.38241e-05	0.0755041	1.05373	0.459399
cg19014792	7	3019159	CARD11	8.00852e-08	3.38241e-05	0.0645013	1.04572	0.459399
cg12944600	2	85147464		8.0193e-08	3.38523e-05	0.0475991	1.03354	0.45938
cg16508883	1	145092330		8.03942e-08	3.38973e-05	-0.0771931	0.9479	-0.459346
cg09735851	15	40615289		8.0417e-08	3.38973e-05	-0.0616517	0.958167	-0.459342
cg08217910	2	120188912	TMEM37	8.04518e-08	3.38973e-05	-0.0677623	0.954117	-0.459336
cg24470588	1	169677540	SELL;SELL;SELL	8.04644e-08	3.38973e-05	0.115342	1.08323	0.459334
cg01079345	7	138437551	ATP6V0A4;ATP6V0A4;ATP6V0A4	8.13088e-08	3.42355e-05	0.0620057	1.04392	0.459191
cg22537470	3	147794099		8.18282e-08	3.44222e-05	-0.0828325	0.944202	-0.459104
cg02783887	2	660856		8.18359e-08	3.44222e-05	-0.0948654	0.93636	-0.459103
cg22616126	8	33580416		8.23536e-08	3.46222e-05	-0.0670423	0.954593	-0.459016
cg03102603	2	201239016	SPATS2L;SPATS2L;SPATS2L;SPATS2L;SPATS2L;SPATS2L;SPATS2L	8.24331e-08	3.46379e-05	0.119992	1.08673	0.459003
cg14434062	15	70767419		8.28401e-08	3.47912e-05	0.0694328	1.0493	0.458936
cg01601105	1	16173292	SPEN;FLJ37453	8.28954e-08	3.47967e-05	0.0649865	1.04608	0.458926
cg13347910	6	10555853	GCNT2;GCNT2	8.30985e-08	3.48641e-05	-0.11631	0.922544	-0.458893
cg06736663	2	219754761	WNT10A	8.3252e-08	3.49107e-05	-0.0708384	0.952085	-0.458868
cg13740339	9	97400757	FBP1;FBP1	8.33116e-08	3.49179e-05	0.0676299	1.04799	0.458858
cg26299084	4	81118588	PRDM8;PRDM8	8.34268e-08	3.49484e-05	-0.0945727	0.93655	-0.458839
cg12155036	3	194015171		8.36429e-08	3.50185e-05	-0.0874456	0.941188	-0.458803
cg23812775	10	48416899	GDF2	8.36793e-08	3.50185e-05	-0.101217	0.932246	-0.458797
cg09939079	12	69753248	YEATS4	8.4204e-08	3.52202e-05	0.0614059	1.04348	0.458712
cg10394788	9	124360547	DAB2IP	8.42472e-08	3.52203e-05	-0.0532202	0.963783	-0.458705
cg24832774	15	71040673	UACA	8.44599e-08	3.52913e-05	0.0520458	1.03673	0.45867
cg11605821	21	40270495	LOC400867	8.45407e-08	3.53072e-05	0.0672926	1.04775	0.458657
cg25425537	2	6910518		8.52123e-08	3.55696e-05	-0.0966159	0.935224	-0.458548
cg23541926	3	155422092	PLCH1	8.58205e-08	3.58053e-05	0.107158	1.0771	0.458451
cg08937102	1	1690389	NADK	8.62979e-08	3.59862e-05	0.0526973	1.0372	0.458375
cg26101584	1	156756665	PRCC	8.64202e-08	3.60107e-05	0.0752543	1.05355	0.458355
cg01515508	1	10728270	CASZ1;CASZ1	8.64441e-08	3.60107e-05	-0.0466502	0.968182	-0.458351
cg24222546	15	74501771	STRA6;STRA6;STRA6	8.71536e-08	3.62879e-05	-0.0868107	0.941602	-0.458239
cg00916981	16	68321503	SLC7A6;SLC7A6	8.72335e-08	3.63028e-05	0.102729	1.0738	0.458226
cg26958260	11	128483332		8.73368e-08	3.63274e-05	0.0621549	1.04402	0.45821
cg27615366	5	131592974	PDLIM4;PDLIM4	8.78696e-08	3.65159e-05	-0.0531138	0.963854	-0.458127
cg23988737	1	54129450	GLIS1	8.78788e-08	3.65159e-05	-0.0779779	0.947385	-0.458125
cg18203525	11	10290492	SBF2	8.79333e-08	3.65201e-05	0.0620102	1.04392	0.458117
cg16001522	1	164899627		8.82182e-08	3.66051e-05	-0.0891907	0.94005	-0.458072
cg00284153	10	135171713	C10orf125;C10orf125	8.82269e-08	3.66051e-05	-0.0838494	0.943537	-0.458071
cg20700458	1	210058185		8.86135e-08	3.67469e-05	-0.0709793	0.951992	-0.458011
cg24657846	8	17628113	MTUS1;MTUS1	8.89948e-08	3.68861e-05	-0.0742186	0.949856	-0.457952
cg26987083	12	25422729		8.90388e-08	3.68861e-05	0.069722	1.04951	0.457945
cg00006771	11	122539625	UBASH3B	8.91886e-08	3.69296e-05	0.0739812	1.05262	0.457922
cg02669047	1	206931233		8.92413e-08	3.69329e-05	0.0793565	1.05655	0.457914
cg01133215	6	45399681	RUNX2;RUNX2;RUNX2	8.9803e-08	3.71466e-05	0.089831	1.06425	0.457827
cg27396197	13	40488303		8.98655e-08	3.71538e-05	-0.0718531	0.951415	-0.457818
cg20471532	17	55551245	MSI2;MSI2	9.00203e-08	3.71991e-05	0.0277001	1.01939	0.457794
cg06158978	19	44066539	XRCC1	9.05538e-08	3.74007e-05	0.0591391	1.04184	0.457713
cg07606234	14	24551147	NRL	9.11987e-08	3.76482e-05	-0.0739199	0.950053	-0.457615
cg22329711	2	114035987	PAX8;PAX8;PAX8;PAX8	9.12497e-08	3.76504e-05	-0.0487603	0.966767	-0.457608
cg04359418	10	76573396		9.16351e-08	3.77795e-05	-0.0978928	0.934397	-0.45755
cg02314852	6	111532870	SLC16A10	9.167e-08	3.77795e-05	0.0639918	1.04535	0.457544
cg22516649	8	97718934	CPQ	9.17005e-08	3.77795e-05	0.120746	1.0873	0.45754
cg21121742	16	56333295	GNAO1;GNAO1	9.18356e-08	3.78163e-05	0.0644884	1.04571	0.457519
cg01348086	5	176785296	RGS14	9.24019e-08	3.80304e-05	0.0355331	1.02494	0.457435
[truncated: 14,408 more rows]
