# Supplementary material for: DNA methylation patterns at birth predict health outcomes in young adults born very low birthweight
Source: Clin Epigenetics. 2023 Mar 23;15:47. doi: 10.1186/s13148-023-01463-3 (PMC10035230; doi:10.1186/s13148-023-01463-3)
Supplement: Supplementary file 7 — Additional file 7: Table S3. Differentially methylated regions (DMRs) that were significant (FDR adj-p<0.05), with DMRs in neonatal samples on the first worksheet and DMRs identified in adult samples on the second worksheet. [file 13148_2023_1463_MOESM7_ESM.xlsx]

## Sheet: VLBW_Neonate_DMR
Bioconductor package: DMRcate
DMRcate (https://tinyurl.com/y3uex6bj)
seqnames	start	end	width	strand	no.cpgs	min_smoothed_fdr	Stouffer	HMFDR	Fisher	maxdiff	meandiff	overlapping.genes
chr19	939596	942270	2675	*	10	4.55e-264	4.5e-41	1.92e-34	6.3e-106	0.231916	0.0688819	ARID3A
chr13	113622038	113623844	1807	*	17	6.11e-212	3.06e-42	8.78e-26	1.51e-91	0.14499	0.0406231	MCF2L, MCF2L-AS1
chr7	142493674	142495846	2173	*	21	5.72e-191	2.04e-50	4.19e-21	2.98e-91	0.226838	0.0524324	TRBJ2-1, TRBJ2-2, TRBJ2-2P, TRBJ2-3, TRBJ2-4, TRBJ2-5, TRBJ2-6, TRBJ2-7
chr20	36023689	36024669	981	*	6	1.1e-185	4.66e-90	9.33e-26	9.56e-101	-0.267145	-0.166349	SRC
chr3	155421735	155423168	1434	*	11	4.7e-182	1.11e-23	1.72e-32	1.08e-75	0.167644	0.0508726	PLCH1
chr16	89734416	89735184	769	*	4	1.21e-161	9.67e-43	1.18e-33	1.44e-63	0.366561	0.130436	SPATA33
chr6	32907385	32909781	2397	*	16	2.75e-146	1.51e-69	6.59e-19	3.22e-86	0.189325	0.0753332	HLA-DMB, XXbac-BPG181M17.5
chr6	10555114	10556523	1410	*	13	1.97e-141	9.6e-71	8.18e-14	1.08e-81	-0.22162	-0.116892	GCNT2
chr6	32119616	32123701	4086	*	81	4.17e-139	2.26e-34	4.63e-08	1.24e-60	-0.223101	-0.0235912	PPT2, PPT2-EGFL8, PRRT1
chr21	46330607	46332291	1685	*	10	1.86e-135	4.46e-51	2.58e-22	1.8e-80	0.235202	0.0905111	ITGB2
chr13	51416639	51419169	2531	*	15	8.1e-131	8.5e-47	7.54e-21	2.75e-70	-0.165121	-0.0608495	DLEU7-AS1, DLEU7
chr15	90543224	90544599	1376	*	7	3.22e-130	3.67e-43	2.71e-24	5.45e-68	-0.187472	-0.104544	NA
chr19	11472110	11473353	1244	*	7	8.02e-128	1.87e-76	5.29e-21	4.37e-79	-0.291825	-0.147898	DKFZP761J1410
chr11	73356316	73359662	3347	*	20	1.03e-126	2.94e-57	6.28e-12	1.63e-73	-0.171535	-0.056327	PLEKHB1
chr19	1073679	1077904	4226	*	13	4.52e-123	1.15e-55	1.62e-24	2.09e-77	0.250777	0.090193	HMHA1
chr4	81117016	81119473	2458	*	18	3.81e-121	9.48e-92	1.52e-09	1.82e-87	-0.19324	-0.104521	PRDM8
chr11	36421230	36422615	1386	*	9	2.39e-120	1.28e-41	4.65e-26	2.88e-63	0.188295	0.0865765	PRR5L
chr22	19709548	19711327	1780	*	16	2.96e-120	3.51e-42	9.4e-12	2.45e-64	-0.180242	-0.0714218	SEPT5, GP1BB
chr20	50417476	50420278	2803	*	16	4.44e-120	2.89e-45	2.64e-16	2.66e-65	-0.250128	-0.0732706	SALL4
chr10	135049991	135052004	2014	*	37	1.44e-119	2.74e-28	8.76e-15	8.94e-56	-0.115615	-0.0180549	VENTX
chr6	149805292	149806659	1368	*	14	2.32e-117	5.67e-46	1.33e-17	1.68e-63	0.191888	0.0844052	ZC3H12D
chr19	39086733	39087767	1035	*	6	8.26e-114	1.82e-38	1.49e-27	3.17e-58	-0.188922	-0.095257	CTB-186G2.1, MAP4K1
chr17	907105	909300	2196	*	8	6.51e-113	3.06e-41	6.67e-26	8.1e-60	-0.235021	-0.0543299	ABR
chr5	76247647	76250527	2881	*	17	1.03e-112	2.45e-24	3.75e-13	7.55e-56	0.231792	0.0606875	CRHBP
chr16	68320536	68321858	1323	*	9	1.73e-112	3.86e-52	2.02e-15	2.31e-65	0.210423	0.120584	SLC7A6, SLC7A6OS
chr11	2011216	2012411	1196	*	12	2.15e-112	2.51e-50	1.55e-16	4.66e-66	-0.115556	-0.0293402	AC051649.6
chr5	78984248	78986160	1913	*	13	2.9e-112	8.1e-59	4.56e-12	5.66e-69	-0.212531	-0.106507	CMYA5
chr21	45704508	45706101	1594	*	16	2.25e-110	7.46e-57	5.61e-10	3.94e-65	-0.134555	-0.061638	AIRE
chr17	39465330	39466802	1473	*	6	2.45e-110	8.92e-37	1.57e-24	1.13e-56	0.1319	0.0532325	KRTAP16-1
chr3	149374066	149376042	1977	*	22	5.04e-106	4.49e-16	4.01e-19	1.27e-41	-0.273809	-0.0275192	WWTR1-AS1, WWTR1
chr20	62366419	62369784	3366	*	23	9.63e-106	7.46e-51	1.5e-13	2.2e-64	0.167022	0.0645827	ZGPAT, RP4-583P15.15, LIME1, RP4-583P15.14
chr19	14490460	14492176	1717	*	12	4.82e-105	4.25e-38	1.56e-14	3.09e-52	0.152191	0.0644623	CD97
chr14	106329158	106332077	2920	*	20	5.1e-102	1.53e-96	3.71e-11	2.86e-98	0.166182	0.096578	IGHJ6, IGHJ3P, IGHJ5, IGHJ4, IGHJ3, IGHJ2P, IGHJ2, IGHJ1, IGHD7-27, IGHJ1P
chr17	4805392	4807758	2367	*	12	5.07e-99	2.32e-22	8.07e-17	1.43e-45	0.116439	0.023356	C17orf107, CHRNE
chr11	63303399	63305749	2351	*	9	8.97e-98	3.25e-30	1.35e-20	7.08e-47	0.254501	0.0787575	RARRES3
chr22	19511707	19513971	2265	*	17	6.65e-95	2.21e-27	7.88e-13	1.06e-47	-0.124517	-0.0413688	CLDN5
chr1	36038118	36039885	1768	*	16	1.17e-94	2.47e-46	5.57e-11	1.46e-52	-0.164615	-0.0519132	TFAP2E, RP4-728D4.2
chr14	106357076	106364285	7210	*	23	1.03e-93	3.53e-152	7e-18	2.85e-171	0.220901	0.0944023	AL122127.25, IGHD6-19, IGHD5-18, IGHD4-17, IGHD3-16, IGHD2-15
chr6	29597991	29602390	4400	*	39	1.27e-93	4.46e-26	5.3e-09	6.4e-47	-0.155458	-0.0359421	GABBR1
chr14	106366503	106371587	5085	*	25	2.75e-92	1.47e-69	5.71e-12	3.29e-91	0.214868	0.0755313	IGHD1-14, IGHD6-13, IGHD5-12, IGHD4-11, IGHD3-10, IGHD3-9
chr9	18260702	18260848	147	*	2	1.49e-91	8.57e-50	3.1e-31	1.4e-49	0.219104	0.21318	NA
chr11	94886261	94886708	448	*	3	2.43e-91	1.9e-56	6.76e-23	3.44e-55	0.246232	0.188809	RP11-712B9.2
chr12	125001165	125003786	2622	*	13	2.87e-90	2.38e-13	2.85e-23	2.02e-36	0.301096	0.0412228	NCOR2
chr1	156896259	156897330	1072	*	3	6.37e-89	3.85e-07	1.31e-32	1.06e-29	0.213575	0.073219	LRRC71
chr6	30456340	30460798	4459	*	59	1.74e-88	1.15e-23	3.16e-10	5.66e-41	0.15064	0.0247087	HLA-E
chr15	75340982	75342802	1821	*	6	1.28e-87	1.66e-16	4.11e-28	3.46e-39	0.10429	0.0172567	PPCDC
chr19	55887152	55889611	2460	*	16	3.5e-87	4.59e-42	5.92e-13	1.45e-54	-0.134891	-0.064368	TMEM190, CTD-2105E13.15
chr22	50482045	50484471	2427	*	9	3.7e-86	2.39e-32	4.44e-16	9.25e-49	0.18763	0.0557521	TTLL8
chr10	21796152	21799395	3244	*	15	1.19e-85	5.57e-53	4.62e-18	1.2e-63	-0.182222	-0.0621236	NA
chr7	27152583	27155548	2966	*	27	5.72e-85	1.93e-21	1.6e-12	8.04e-40	-0.11974	-0.0363963	HOXA-AS2, HOXA3
chr6	30094300	30095802	1503	*	27	1.13e-83	1.63e-33	1.85e-07	1.16e-40	-0.116871	-0.0383776	NA
chr1	159869223	159870915	1693	*	10	1.28e-83	1.83e-32	3.18e-14	4.93e-48	-0.186076	-0.0442859	CCDC19, hsa-mir-4259
chr11	13983009	13987766	4758	*	22	3.57e-83	1.1e-39	2.58e-12	1.42e-51	-0.144338	-0.0381953	SPON1
chr17	40264320	40265577	1258	*	9	7.38e-83	1.75e-26	2.54e-16	3.88e-41	0.20847	0.072977	DHX58, KAT2A
chr6	26224392	26226256	1865	*	16	2e-80	2.94e-41	9.72e-08	7.08e-46	-0.151901	-0.0790513	HIST1H3E
chr14	24600500	24601909	1410	*	8	1.86e-79	1.17e-05	2.12e-28	1.42e-27	0.180029	0.0359823	RP11-468E2.6, FITM1
chr7	73720808	73721031	224	*	3	2.77e-79	4.83e-44	5.03e-22	1.44e-45	0.202825	0.146209	CLIP2
chr6	152129388	152130332	945	*	7	3.14e-79	1.4e-15	6.51e-17	4.74e-37	-0.232844	-0.0869909	ESR1
chr2	43397515	43399031	1517	*	8	6.79e-79	1.49e-48	2.33e-13	9.86e-50	0.152445	0.0740645	THADA
chr15	93614970	93618136	3167	*	31	9.24e-79	4.89e-21	8.15e-14	2.45e-42	0.133749	0.00938632	RGMA
chr9	125136454	125137594	1141	*	8	9.69e-77	1.04e-28	6.62e-17	2.75e-44	-0.134984	-0.0652512	PTGS1
chr10	101281203	101283847	2645	*	14	2.25e-76	5.63e-32	9.57e-11	1.93e-41	-0.130523	-0.0438119	NA
chr1	110165726	110168578	2853	*	18	3.49e-76	3.07e-28	4.13e-14	3.35e-40	0.152627	0.0212445	AMPD2
chr9	131153847	131156923	3077	*	13	8.41e-76	4.48e-54	2.04e-12	3.96e-63	-0.12738	-0.066482	RP11-339B21.11, MIR219-2
chr11	63684911	63685905	995	*	4	9.26e-76	2.24e-13	1.62e-25	3.02e-33	-0.214424	-0.0736657	NA
chr6	32819858	32823941	4084	*	73	1.5e-75	8.31e-13	1.65e-18	2.57e-39	0.19138	0.0151648	PSMB9, TAP1
chr9	140063488	140069081	5594	*	26	2.07e-75	6.74e-35	9.43e-13	1.11e-60	-0.196329	0.00306545	LRRC26, RP11-350O14.18, MIR3621, TMEM210
chr1	59280290	59281922	1633	*	8	3.8e-75	2.77e-30	2.61e-14	4.87e-42	-0.164841	-0.0653866	LINC01135
chr3	50358716	50361554	2839	*	21	4.6e-75	1.74e-24	6.11e-10	2.51e-36	-0.111693	-0.0368993	HYAL2, TUSC2
chr16	57671944	57673993	2050	*	14	1.24e-74	2.53e-27	7.2e-13	3.99e-39	0.151858	0.0491806	GPR56
chr8	142236124	142237359	1236	*	8	3.94e-73	9.89e-31	2.98e-13	9.83e-40	-0.185016	-0.0918553	SLC45A4
chr6	32807895	32814322	6428	*	84	5.08e-73	2.29e-15	3.08e-13	2.02e-43	0.179438	0.0178885	TAPSAR1, PSMB9, PSMB8, TAP1
chr22	24822283	24824483	2201	*	13	3.83e-72	2.06e-35	3.42e-09	3.22e-42	0.0946726	0.0473545	SPECC1L-ADORA2A, ADORA2A
chr11	73053649	73055267	1619	*	8	4.96e-72	1.93e-29	8.66e-17	6.73e-41	-0.170747	-0.0814903	ARHGEF17
chr22	37962022	37963407	1386	*	6	8.01e-72	3.23e-21	3.32e-28	2.87e-35	0.163614	0.0550638	CDC42EP1
chr11	2481370	2482929	1560	*	23	1.23e-71	1.38e-15	3.16e-15	3.36e-30	-0.143742	-0.0268987	KCNQ1
chr12	48135549	48136598	1050	*	3	2.47e-71	2.63e-12	2.82e-29	2.29e-27	0.320008	0.0974363	RP1-197B17.3, RAPGEF3
chr7	18126070	18127468	1399	*	9	2.67e-71	9.25e-21	8.7e-19	2.03e-34	-0.12099	-0.042757	HDAC9
chr17	17874183	17876344	2162	*	18	3.54e-71	1.04e-05	1.07e-17	4.08e-22	0.105817	0.0127974	LRRC48, TOM1L2
chr14	22901486	22902405	920	*	4	4.27e-71	1.43e-20	1.19e-25	7.04e-33	0.243724	0.109675	AE000661.37
chr16	2086846	2087932	1087	*	4	1.73e-70	2.97e-13	6.79e-27	3.75e-27	-0.343471	-0.0971329	SLC9A3R2
chr19	39738664	39740501	1838	*	10	2.47e-70	1.51e-17	3.67e-16	1.35e-33	-0.137071	-0.0463228	IFNL4
chr17	62777298	62778413	1116	*	14	4.05e-69	1.11e-18	3.07e-13	6.83e-33	-0.152799	-0.0403272	hsa-mir-6080, PLEKHM1P
chr22	46457096	46459327	2232	*	7	5.76e-69	5.84e-32	9.23e-17	4.59e-41	-0.173649	-0.0728534	FLJ27365
chr22	43256603	43257120	518	*	2	6.57e-69	1.16e-17	5.22e-31	6.46e-30	0.182155	0.0830111	PACSIN2
chr11	457243	458052	810	*	6	9.04e-69	7.57e-35	1.97e-14	7.31e-40	0.173915	0.101626	PTDSS2
chr11	68846972	68848277	1306	*	6	1.81e-68	4.2e-29	3.38e-20	1.94e-38	0.179533	0.0617052	TPCN2
chr6	33244715	33246895	2181	*	50	7.76e-68	5.47e-20	2.12e-05	1.46e-26	0.080519	0.0147109	B3GALT4, WDR46
chr3	128778575	128780916	2342	*	15	1e-67	4e-44	9.02e-15	4.12e-47	-0.144762	-0.061343	GP9
chr2	27529788	27531967	2180	*	18	1.55e-67	1.59e-23	8.09e-08	8.31e-35	-0.113886	-0.0303397	TRIM54, UCN
chr22	46507241	46509615	2375	*	15	2.68e-67	3.38e-21	5.21e-12	3.07e-35	-0.191203	-0.044686	FLJ27365, MIRLET7A3, MIR4763, MIRLET7B
chr6	29690056	29693309	3254	*	49	2.8e-67	4.04e-12	6.79e-07	9.28e-26	-0.149217	-0.0119707	HLA-F, HCG4P11
chr2	164204628	164205820	1193	*	8	6.03e-67	3.98e-27	1.08e-12	1.07e-37	-0.133718	-0.0596218	NA
chr17	38472961	38474509	1549	*	13	1.02e-66	5.81e-19	1.19e-16	1.6e-32	-0.101003	-0.030591	RARA
chr1	179712591	179715055	2465	*	10	1.18e-66	1.5e-20	7.45e-12	9.26e-35	-0.183101	-0.0560034	FAM163A
chr10	88294689	88296423	1735	*	8	2.03e-66	3.5e-19	2.15e-19	7.15e-32	-0.0961709	-0.0315244	NA
chr3	52811297	52813513	2217	*	12	5.08e-66	3.53e-14	1.32e-18	8.14e-32	0.173888	0.0325901	ITIH1
chr8	38830814	38832728	1915	*	15	5.29e-66	4.17e-25	2.28e-10	3.29e-33	-0.112862	-0.0458381	PLEKHA2, HTRA4
chr7	134832131	134833335	1205	*	14	5.53e-66	2.19e-26	3.27e-18	8.24e-43	0.161188	0.0456507	AGBL3, TMEM140, C7orf49, AC083862.1
chr1	164544748	164546143	1396	*	8	5.53e-66	1.11e-39	1.1e-09	1.21e-40	-0.144999	-0.0972129	PBX1
chr9	116326021	116327278	1258	*	9	1.13e-65	2.93e-22	1.16e-13	1.13e-35	-0.227289	-0.0808511	RGS3
chr1	6417823	6419906	2084	*	11	3.55e-65	8.57e-43	3.45e-10	6.38e-42	0.0998522	0.0503707	ACOT7
chr2	98329337	98330493	1157	*	10	5.26e-65	3.39e-32	2.05e-13	5.53e-39	0.202262	0.0754296	ZAP70
chr2	7016958	7018885	1928	*	11	1.11e-64	5.57e-36	9.11e-10	4.53e-43	0.17859	0.0676983	RSAD2
chr2	105274698	105276658	1961	*	10	1.11e-64	1.73e-31	8.38e-11	3.26e-39	-0.145661	-0.0622726	AC013402.5
chr16	68268252	68270387	2136	*	15	3.09e-64	2.18e-10	4.69e-14	6.32e-25	-0.168956	-0.0222922	ESRP2
chr10	77163794	77168180	4387	*	20	3.26e-64	6.26e-32	8.78e-13	3.83e-41	-0.142787	-0.0430278	ZNF503-AS2
chr2	43202474	43202481	8	*	2	3.84e-64	3.65e-38	7.78e-26	2.83e-38	-0.131747	-0.0803173	NA
chr7	1545522	1546068	547	*	5	4.92e-64	4.93e-26	1.52e-15	1.87e-35	0.141372	0.0699025	NA
chr16	68450100	68451778	1679	*	5	1.07e-63	9.83e-25	1.88e-20	8.69e-37	0.172366	0.084799	SMPD3
chr2	114035193	114037465	2273	*	14	1.58e-63	3.48e-25	3.27e-09	1.27e-35	-0.0932375	-0.0405831	PAX8
chr12	6418459	6420643	2185	*	22	3.99e-63	1.8e-15	1.98e-14	1.28e-26	-0.0870525	-0.0167957	PLEKHG6
chr17	76975944	76977057	1114	*	9	5.13e-63	9.45e-34	1.22e-10	7.41e-38	0.138117	0.0683898	LGALS3BP
chr2	27300268	27301943	1676	*	11	6.91e-63	5.77e-37	3.6e-08	3.07e-38	-0.0994212	-0.0596624	EMILIN1
chr1	147789480	147790806	1327	*	8	1.01e-62	2.87e-17	1.12e-16	1.07e-30	-0.187347	-0.0350102	RP11-495P10.4
chr11	67051977	67053929	1953	*	7	1.27e-62	1.88e-32	8.89e-18	2.86e-42	0.194967	0.0939232	ADRBK1
chr7	2563184	2564256	1073	*	7	1.39e-62	2.78e-30	9.37e-13	5.37e-38	0.13516	0.0641942	LFNG
chr7	1594949	1597412	2464	*	11	2.48e-62	2.31e-24	1.81e-12	6.62e-36	0.154729	0.021845	TMEM184A
chr7	27182637	27185732	3096	*	44	2.67e-62	8.48e-14	1.65e-06	9.31e-26	-0.117741	-0.0357206	HOXA-AS3, HOXA3, RP1-170O19.22, HOXA5, HOXA6
chr10	22622123	22625874	3752	*	22	2.91e-62	7.84e-14	4.04e-13	2.18e-28	-0.119558	-0.0113609	NA
chr20	56195434	56196660	1227	*	9	3.28e-62	4.09e-17	8.69e-18	2.08e-30	0.0939525	0.0178604	ZBP1
chr12	123379308	123381990	2683	*	17	9.59e-62	6.96e-16	3.64e-17	1.39e-31	0.201979	-0.00218863	VPS37B
chr1	26644234	26646801	2568	*	14	2.13e-61	3.07e-39	5.5e-07	3.07e-42	0.126619	0.0717369	CD52, UBXN11
chr22	19651048	19651819	772	*	4	4.04e-61	2.6e-22	6.4e-19	7.53e-32	0.13345	0.0459589	NA
chr16	29830908	29833153	2246	*	15	8.31e-61	3.12e-20	1.21e-13	9.83e-32	0.0988387	0.0287897	PAGR1, PAGR1, MVP, AC009133.20, AC009133.12
chr8	144678360	144679350	991	*	6	9.3e-61	1.18e-08	5.02e-22	8.01e-23	0.242528	0.0474324	EEF1D
chr2	109648208	109649281	1074	*	6	1.11e-60	5.86e-10	3.89e-23	8.66e-22	0.126612	0.0329499	NA
chr1	159824538	159826353	1816	*	12	1.75e-60	1.29e-10	2.02e-13	1.38e-25	-0.153659	-0.0367059	C1orf204, VSIG8
chr6	90271152	90272492	1341	*	13	1.82e-60	6.09e-25	5.14e-10	3.13e-32	-0.127193	-0.0467065	ANKRD6, RP11-16C18.3
chr10	125865787	125866280	494	*	2	7.01e-60	1.34e-16	1.64e-28	1.69e-27	0.257802	0.132365	NA
chr19	13135318	13136168	851	*	11	1.53e-59	1.45e-06	1.73e-20	1.79e-17	-0.171953	-0.00881665	NFIX
chr6	25041912	25043046	1135	*	15	1.55e-59	8.88e-29	8.26e-12	9.56e-37	0.106046	0.0434538	RP3-425P12.5, FAM65B, RP11-367G6.3
chr5	176826262	176830535	4274	*	19	2.06e-59	7.9e-37	2.32e-10	2.92e-45	-0.122198	-0.0372649	GRK6, PFN3, F12
chr11	60869449	60869969	521	*	7	2.72e-59	8.54e-29	2.7e-12	2.43e-34	0.164459	0.0676594	CD5
chr16	67686832	67688353	1522	*	5	6.01e-59	1.2e-32	3.06e-13	1.46e-36	-0.16988	-0.113164	RLTPR
chr16	57566936	57567919	984	*	2	6.92e-59	4.68e-19	9.2e-29	2.66e-28	0.149089	0.100516	CCDC102A
chr3	128757714	128758787	1074	*	3	7.58e-59	1.85e-27	8.91e-19	9.13e-34	0.142044	0.0876134	EFCC1
chr12	49686619	49688907	2289	*	13	5.96e-58	1.12e-32	4.82e-11	6.8e-37	-0.0995177	-0.0529154	PRPH, RP11-161H23.9
chr12	4917426	4919591	2166	*	17	1.16e-57	2.27e-35	4.99e-08	9.19e-41	-0.10861	-0.0433914	GALNT8, KCNA6, RP11-234B24.4
chr19	15590069	15591424	1356	*	12	1.31e-57	4.37e-13	2.15e-14	1.16e-26	0.0960377	0.0155068	PGLYRP2
chr17	19656554	19656699	146	*	2	1.69e-57	2.28e-31	1.29e-26	2.85e-33	0.249216	0.149323	NA
chr19	39797750	39799379	1630	*	7	1.7e-57	3.8e-46	4.12e-13	4.29e-45	-0.123356	-0.0966734	LRFN1
chr14	75447512	75448311	800	*	5	2.6e-57	3.94e-28	7.92e-17	6.84e-34	-0.202169	-0.0801614	NA
chr6	25026539	25028080	1542	*	7	3.07e-57	1.08e-22	2.21e-13	3.06e-33	0.208323	0.0927155	FAM65B, RP11-367G6.3
chr1	1141617	1144724	3108	*	18	3.07e-57	9.82e-06	1.62e-17	6.83e-26	0.161382	0.0237409	TNFRSF18
chr4	80885348	80886312	965	*	8	5.25e-57	7.17e-28	2.15e-17	6.4e-32	-0.222429	-0.0674787	ANTXR2
chr6	152125177	152127887	2711	*	16	5.28e-57	5.11e-13	4.95e-11	1.98e-24	-0.103904	-0.0395278	ESR1
chr1	144994318	144996134	1817	*	13	5.74e-57	5.74e-26	1.61e-10	7.23e-32	-0.0990142	-0.0366269	PDE4DIP
chr22	38713453	38714771	1319	*	14	1.02e-56	1.11e-16	2.07e-08	1.71e-28	-0.101536	-0.0426493	CSNK1E
chr5	171615449	171616574	1126	*	9	1.07e-56	1.68e-12	2.03e-12	8.68e-25	-0.107921	-0.0256517	NA
chr3	194014481	194015171	691	*	7	1.51e-56	2.1e-25	7.87e-12	8.46e-34	-0.144667	-0.0894518	LINC00887
chr3	194867333	194868843	1511	*	9	1.53e-56	2.04e-27	1.69e-10	4.32e-33	0.187459	0.0588775	XXYLT1-AS2, XXYLT1, RN7SL36P
chr12	76177845	76178654	810	*	2	1.6e-56	1.5e-13	7.71e-27	1.58e-25	0.167085	0.0816674	RP11-114H23.1
chr16	27437584	27438621	1038	*	6	1.89e-56	7.62e-14	5.66e-17	1.62e-28	0.188274	0.0519792	IL21R
chr16	57405075	57406955	1881	*	12	1.93e-56	2.42e-31	2.07e-08	5.05e-33	-0.0780141	-0.0399707	CX3CL1
chr12	14720100	14722220	2121	*	18	1.99e-56	8.06e-10	3.12e-13	7.22e-25	-0.0864734	-0.0220738	RP11-695J4.2, PLBD1
chr12	52585786	52587109	1324	*	9	2.97e-56	4.97e-17	4.93e-15	7.57e-28	0.145383	0.0271614	NA
chr15	41198903	41200244	1342	*	5	3.84e-56	1.33e-13	3.38e-19	3.07e-25	0.115951	0.037151	RP11-540O11.1
chr2	198029141	198029885	745	*	4	5.5e-56	6.74e-23	1.12e-15	4.67e-33	-0.159623	-0.106837	ANKRD44
chr3	31745195	31746590	1396	*	8	6.7e-56	3.64e-13	1.19e-15	1.92e-24	0.135293	0.0124311	OSBPL10-AS1, OSBPL10
chr14	73209128	73209594	467	*	3	9e-56	5.2e-31	1.76e-17	2.55e-33	-0.212261	-0.136709	DPF3
chr19	13106643	13108217	1575	*	7	1.11e-55	2.2e-10	2.54e-19	2.01e-23	-0.142541	-0.0312753	NFIX
chr8	119086131	119086762	632	*	4	1.4e-55	3.69e-27	5.15e-15	2.2e-33	-0.154887	-0.111194	EXT1
chr3	46447254	46449636	2383	*	18	2.58e-55	2.5e-13	7.69e-13	1.79e-25	0.143321	0.0108085	CCRL2, RP11-24F11.2
chr9	139921530	139926740	5211	*	23	2.65e-55	1.29e-22	1.55e-16	9.87e-39	0.147221	0.0283652	C9orf139, ABCA2, FUT7
chr12	65671664	65672888	1225	*	14	2.89e-55	2.57e-05	1.93e-19	8.19e-20	0.140842	0.0251182	MSRB3
chr16	85935556	85937106	1551	*	10	3.64e-55	5.47e-16	6.38e-18	8.81e-26	0.185729	0.0300927	IRF8
chr1	10764512	10766044	1533	*	5	7.16e-55	7.27e-21	4.29e-16	2.95e-31	-0.130352	-0.0656363	CASZ1
chr9	137270186	137271457	1272	*	6	7.75e-55	6.24e-18	3.76e-15	9.35e-28	0.106604	0.0207838	RXRA, MIR4669
chr11	64405054	64406051	998	*	8	1.59e-54	1.69e-27	6.48e-10	3.97e-32	-0.127153	-0.0686226	NRXN2
chr10	13141260	13143470	2211	*	20	1.83e-54	3.58e-05	1.78e-20	2.67e-14	0.0938132	0.00909392	OPTN, CCDC3
chr7	1081344	1084791	3448	*	15	2.27e-54	6.83e-10	7.71e-17	4.76e-22	0.140905	0.0199873	AC073957.15, GPR146, C7orf50
chr6	31689996	31693656	3661	*	39	2.35e-54	6.11e-24	3.65e-05	6.17e-27	-0.0574058	-0.0212282	C6orf25
chr11	64527189	64529198	2010	*	15	3.47e-54	5.42e-18	3.29e-12	1.59e-30	-0.0975331	-0.028179	PYGM
chr15	78917214	78919026	1813	*	8	4.05e-54	1.38e-14	2.59e-15	8.8e-25	0.173851	0.0378657	RP11-335K5.2, CHRNB4
chr13	76333727	76334866	1140	*	8	6.9e-54	7.47e-25	1.89e-10	3.52e-30	0.143237	0.057936	RP11-29G8.3, LMO7
chr1	16562923	16563954	1032	*	8	1.13e-53	0.000100458	7.31e-22	4.83e-18	0.115711	0.0217497	RSG1
chr6	32919427	32921521	2095	*	15	1.38e-53	2.13e-14	1.54e-09	2.79e-24	0.120596	0.0205061	XXbac-BPG181M17.5, HLA-DMA
chr19	17877419	17877846	428	*	6	1.39e-53	1.29e-32	2.49e-10	6.9e-34	-0.107092	-0.0749785	FCHO1
chr22	46448690	46450707	2018	*	14	1.78e-53	3.58e-15	1.65e-09	4.3e-28	0.144015	0.0431924	RP6-109B7.5, RP6-109B7.3, FLJ27365, C22orf26
chr6	31865522	31869588	4067	*	82	2.86e-53	7.19e-14	3.99e-05	7.65e-22	0.116658	0.0100226	C2, ZBTB12
chr1	1097027	1101431	4405	*	21	2.91e-53	4.23e-16	8.06e-13	6.17e-27	-0.132148	-0.0329886	NA
chr13	31505976	31507578	1603	*	14	3.18e-53	1.47e-26	1.97e-07	1.98e-29	-0.122483	-0.0528341	TEX26, TEX26-AS1
chr17	262232	264478	2247	*	11	4.17e-53	8.2e-19	3.33e-10	2.1e-28	0.100591	0.0353136	C17orf97, AC108004.3
chr18	10453624	10454989	1366	*	9	6.64e-53	2.72e-16	4.96e-11	7.78e-26	-0.141705	-0.0486818	APCDD1
chr9	94660271	94662525	2255	*	5	8.13e-53	3.34e-25	1.5e-18	5.81e-32	-0.248703	-0.0920362	ROR2
chr1	32280923	32282693	1771	*	10	9.71e-53	5.44e-22	6.16e-12	2.82e-30	-0.120907	-0.0526366	SPOCD1
chr22	31535672	31537069	1398	*	11	1.77e-52	9.19e-19	5.03e-13	1.97e-26	-0.130014	-0.0304492	PLA2G3
chr14	100755400	100757498	2099	*	9	3.02e-52	1.28e-14	2.99e-12	6.14e-25	-0.124173	-0.0440283	RP11-638I2.6, AL157871.2, SLC25A29
chr2	202049191	202050400	1210	*	4	3.35e-52	2.68e-41	5.98e-13	1.19e-39	0.141801	0.109875	CASP10
chr6	75988568	75989243	676	*	2	4.05e-52	4.43e-11	1.55e-25	4.09e-24	0.172115	0.0875284	TMEM30A
chr15	29211477	29213860	2384	*	11	4.13e-52	4.43e-27	2.19e-09	7.36e-32	0.140749	0.0611706	APBA2
chr1	43472312	43473978	1667	*	9	4.37e-52	1.76e-24	2.18e-13	1.57e-29	-0.126235	-0.0674769	NA
chr7	1162748	1164063	1316	*	8	5.16e-52	1.23e-12	8.22e-14	4.59e-24	-0.102174	-0.0397572	C7orf50
chr17	78734663	78735596	934	*	7	6.62e-52	4.38e-27	3.92e-15	7.9e-31	0.106419	0.0656877	RPTOR
chr15	75084247	75085266	1020	*	5	7.28e-52	1.78e-22	9.86e-18	1.55e-29	0.165703	0.0665331	CSK
chr8	110098237	110099750	1514	*	10	1.04e-51	1.66e-18	2.72e-11	6.74e-27	-0.140788	-0.0513514	TRHR
chr2	68545433	68547052	1620	*	10	1.27e-51	3.35e-09	1.45e-14	2.11e-19	-0.143277	-0.022818	CNRIP1
chr10	77156421	77159988	3568	*	11	5.33e-51	6.98e-12	1.76e-17	7.5e-33	-0.139907	-0.0417818	RP11-399K21.11, ZNF503
chr10	76572932	76574026	1095	*	5	6.59e-51	2.62e-20	4.69e-12	2.62e-29	-0.136314	-0.0727814	NA
chr10	88716646	88720216	3571	*	19	8.17e-51	2.02e-38	1.62e-09	2.52e-41	-0.101473	-0.050984	SNCG, MMRN2
chr1	1710346	1715039	4694	*	27	8.29e-51	1.23e-16	6.68e-14	8.38e-38	-0.0860877	-0.00470484	NADK
chr11	111168594	111170390	1797	*	20	9.59e-51	3.97e-08	1.36e-11	2.85e-20	-0.0981808	-0.0199192	COLCA2, COLCA1
chr16	3558684	3559696	1013	*	5	1.91e-50	8.94e-23	1.73e-14	3.08e-30	0.124967	0.0650342	LA16c-306E5.3, CLUAP1
chr6	30847733	30854551	6819	*	62	3.07e-50	2.79e-36	8.57e-07	5.77e-58	-0.1233	-0.0241085	DDR1
chr1	169677313	169677921	609	*	4	3.76e-50	2.83e-30	2.32e-13	1.24e-31	0.197993	0.131795	C1orf112, SELL
chr20	37529145	37529715	571	*	2	3.9e-50	8.77e-13	6.23e-25	1.14e-23	0.224608	0.109564	PPP1R16B
chr6	30652202	30657469	5268	*	70	6.43e-50	2.17e-08	1.86e-05	1.23e-17	0.111185	0.0140123	PPP1R18, NRM
chr20	22795685	22795774	90	*	2	8.34e-50	4.5e-32	1.71e-20	8.84e-32	0.15131	0.110541	NA
chr17	76713041	76714557	1517	*	9	8.86e-50	1.26e-19	1.85e-13	3.96e-30	0.154808	0.0589305	CYTH1
chr7	128550410	128552822	2413	*	15	9.21e-50	1.89e-20	8.92e-10	1.1e-25	-0.117967	-0.0409047	KCP, RP11-309L24.6
chr11	1988758	1991065	2308	*	11	1.1e-49	1.44e-28	1.37e-07	6.75e-31	-0.080755	-0.0434474	MRPL23
chr17	76718664	76719640	977	*	4	1.1e-49	1.02e-08	1.87e-21	1.94e-19	0.267086	0.0625546	CYTH1
chr1	230849519	230851153	1635	*	10	1.43e-49	2.88e-19	3.32e-13	6.04e-26	-0.153195	-0.0542794	AGT, RP11-99J16__A.2
chr17	40835920	40840485	4566	*	16	3.12e-49	1e-64	8.21e-10	1.55e-65	-0.208656	-0.0816504	CNTNAP1, CCR10, CTD-3193K9.3
chr7	4773031	4774448	1418	*	5	3.58e-49	2.12e-19	1.09e-15	5.02e-25	0.126698	0.0621293	FOXK1
chr9	91604473	91606450	1978	*	17	7.12e-49	2.41e-22	1.16e-06	6.21e-25	-0.126509	-0.0324223	C9orf47, S1PR3
chr16	30958190	30960343	2154	*	16	1.22e-48	1.83e-13	2.71e-09	3.72e-22	-0.102207	-0.0243953	FBXL19, AC135048.13
chr6	31430641	31431969	1329	*	19	1.41e-48	2.3e-07	6.11e-08	1.68e-19	0.153887	0.034852	HCP5, XXbac-BPG181B23.6
chr17	58498712	58500186	1475	*	14	1.94e-48	5.59e-14	8.08e-08	1.06e-22	-0.163856	-0.0495179	C17orf64, USP32
chr11	119231741	119233234	1494	*	4	2.13e-48	6.25e-13	1.57e-18	5.9e-25	-0.165909	-0.0763256	USP2
chr1	40387667	40388395	729	*	4	2.51e-48	2.1e-23	2.49e-16	6.25e-29	-0.118082	-0.0792803	NA
chr19	3462653	3465714	3062	*	12	2.57e-48	3.47e-37	3.83e-10	3.37e-41	-0.137826	-0.0571322	NFIC
chr5	131592959	131596602	3644	*	15	2.76e-48	1.36e-15	5.41e-13	3.06e-33	-0.126609	-0.0158257	PDLIM4, P4HA2
chr2	23872854	23873583	730	*	2	3.26e-48	4.5e-13	4.38e-24	6.24e-23	0.130483	0.0701465	KLHL29
chr17	2907678	2909128	1451	*	7	3.34e-48	7.56e-28	3.72e-11	7.31e-30	0.121304	0.0583049	RAP1GAP2
chr19	55549414	55550348	935	*	11	3.34e-48	6.32e-28	2.96e-06	5.24e-28	-0.136281	-0.0756473	CTC-550B14.7, GP6, CTC-550B14.6
chr14	61969394	61970209	816	*	4	4.27e-48	6.88e-18	7.21e-18	4.28e-27	0.191988	0.0824711	PRKCH
chr16	3179328	3180174	847	*	9	4.61e-48	4.35e-13	4.42e-12	1.94e-24	0.132605	0.0319918	ZNF213, RP11-473M20.14
chr14	106349783	106352071	2289	*	9	5.95e-48	1.21e-34	1.97e-12	6.45e-42	0.117237	0.056669	IGHD4-23, IGHD3-22
chr10	43522143	43522343	201	*	3	6.04e-48	2.3e-29	5.54e-19	1.67e-30	-0.163544	-0.112274	NA
chr2	29336856	29339806	2951	*	19	6.2e-48	9.32e-12	1.62e-13	9.56e-27	0.13444	0.0242647	CLIP4
chr17	78397362	78398981	1620	*	4	6.26e-48	2.6e-08	6.49e-21	9.87e-19	0.230007	0.0588248	ENDOV
chr16	30106211	30107795	1585	*	10	8.42e-48	1.45e-09	1.03e-12	7.5e-21	0.102793	0.0310085	RP11-455F5.3, YPEL3
chr11	2906285	2908471	2187	*	33	9.46e-48	2.08e-09	2.85e-06	1.63e-16	-0.101813	-0.0124374	CDKN1C
chr2	43327014	43328914	1901	*	9	1.06e-47	6.15e-23	3.51e-07	1.5e-27	-0.13616	-0.0654145	AC093609.1
chr20	39590677	39591787	1111	*	4	1.07e-47	7.59e-17	1.2e-20	1.1e-23	0.215983	0.0423263	NA
chr2	10469241	10471301	2061	*	13	1.18e-47	6.35e-19	2e-09	2.59e-28	0.105197	0.0417836	HPCAL1
chr11	65358769	65361104	2336	*	10	1.24e-47	1.24e-18	5.74e-09	1.47e-28	-0.177059	-0.0597482	EHBP1L1, AP001362.1, KCNK7
chr13	25316769	25317996	1228	*	5	1.45e-47	7.1e-11	7.56e-21	6.67e-20	0.317149	0.0632476	IRX1P1
chrX	39034067	39034075	9	*	2	1.49e-47	1.09e-31	2.43e-17	5.19e-31	0.149257	0.108114	NA
chr19	49132858	49134105	1248	*	7	1.61e-47	3.66e-28	1.92e-08	4.22e-29	-0.178678	-0.104441	SPHK2, DBP
chr5	177547067	177549014	1948	*	7	1.64e-47	1.07e-11	6.9e-15	2.71e-24	0.194088	0.0425463	N4BP3
chr1	3446295	3448282	1988	*	11	2.83e-47	1.47e-07	7.14e-14	2.84e-17	0.132911	0.0282337	MEGF6
chr3	124838541	124840721	2181	*	9	3.52e-47	1.59e-24	2.5e-10	2.58e-29	-0.0723722	-0.0143605	SLC12A8
chr5	143190915	143192588	1674	*	9	4.29e-47	2.06e-17	2.94e-10	8.29e-24	0.167637	0.0450994	CTB-57H20.1, HMHB1
chr2	55496004	55497818	1815	*	11	6.31e-47	1.2e-12	3.46e-13	2.44e-20	0.113013	0.0237513	MTIF2
chr13	114905640	114906467	828	*	6	6.83e-47	7.95e-27	1.62e-11	9.31e-29	0.187297	0.110787	NA
chr16	17458277	17458534	258	*	2	7.45e-47	2.64e-31	3.25e-17	1.24e-30	0.165102	0.156603	XYLT1
chr11	118475898	118477728	1831	*	10	8.51e-47	3.41e-15	3.19e-14	2.92e-23	-0.104482	-0.0332867	PHLDB1
chr16	89003235	89007493	4259	*	22	1.21e-46	2.67e-15	5.75e-15	9.45e-27	0.178236	0.0149727	RP11-830F9.6, CBFA2T3, RP11-830F9.7
chr11	45943130	45944321	1192	*	8	1.66e-46	1.49e-11	7.3e-14	5.91e-20	-0.154767	-0.033443	GYLTL1B
chr8	6418978	6421171	2194	*	14	1.99e-46	6.13e-28	9.71e-07	5.24e-29	-0.154027	-0.0833543	MCPH1, ANGPT2
chr11	14992778	14995770	2993	*	43	2e-46	1.21e-22	1.04e-09	1.04e-28	-0.0730767	-0.00714485	CALCB, CALCA
chr22	36043070	36044792	1723	*	9	3.04e-46	9.82e-13	6.85e-09	4.22e-24	0.122703	0.0531202	APOL6
chr15	74494241	74496040	1800	*	17	4.41e-46	1.19e-15	9.11e-08	3.44e-22	-0.18441	-0.052122	RP11-60L3.1, STRA6
chr17	55681672	55683689	2018	*	5	4.77e-46	5.63e-20	2.09e-14	3.59e-27	0.144311	0.0736879	MSI2, RP11-118E18.4
chr19	46119023	46120093	1071	*	4	5.03e-46	2.71e-20	8.06e-18	7.21e-27	-0.141543	-0.0725163	EML2
chr15	74218217	74219948	1732	*	15	1.12e-45	1.4e-18	1.23e-05	1.41e-22	-0.0922563	-0.0340075	LOXL1, LOXL1-AS1
chr14	74813852	74815316	1465	*	10	1.17e-45	2.47e-22	8.17e-08	1.44e-25	-0.0887679	-0.0455924	VRTN
chr13	50700606	50704370	3765	*	20	1.26e-45	1.95e-22	5.68e-09	8.97e-30	-0.143882	-0.0250111	DLEU1
chr10	77043088	77043608	521	*	6	1.62e-45	4.93e-28	1.41e-09	6.46e-28	-0.154288	-0.0759584	ZNF503-AS1, RP11-399K21.11
chr3	152016594	152017819	1226	*	10	1.63e-45	1.63e-09	2.98e-16	8.4e-20	0.20596	0.0424674	MBNL1
chr14	75388931	75390401	1471	*	18	2.94e-45	2e-07	1.16e-09	1.7e-16	-0.0952061	-0.0153769	RPS6KL1
chr20	25071315	25071554	240	*	2	4.17e-45	8.81e-29	1.12e-19	9.3e-29	0.14526	0.117323	NA
chr11	61158323	61160147	1825	*	16	4.35e-45	2.81e-06	4.69e-15	2.76e-14	0.146847	0.0197534	TMEM216
chr1	111216000	111218554	2555	*	17	4.55e-45	5.18e-17	1.69e-11	2.55e-26	-0.157387	-0.0178411	KCNA3
chr17	76126032	76130781	4750	*	29	5.03e-45	1.45e-27	5.16e-10	1.28e-34	0.134274	0.030488	TMC8, TMC6
chr2	65295115	65295139	25	*	2	5.2e-45	9.31e-29	1.87e-15	4.42e-28	0.232939	0.206754	CEP68
chr14	51290136	51291467	1332	*	5	5.3e-45	1.07e-14	1.14e-15	2.27e-25	0.115114	0.0533608	RP11-286O18.1, NIN
chr7	98476628	98478802	2175	*	8	6.47e-45	2.35e-08	5.73e-15	2.8e-19	0.139267	0.0156209	TRRAP
chr19	2423332	2424836	1505	*	5	6.66e-45	1.65e-15	3.4e-15	2.78e-29	0.159446	0.0653244	TMPRSS9
chr2	220298547	220301203	2657	*	17	7.97e-45	2.57e-08	2.72e-11	1.97e-18	-0.0941893	-0.0204741	SPEG
chr1	156046344	156047509	1166	*	10	1.05e-44	2.89e-16	4.67e-09	3.45e-24	-0.0909155	-0.04561	AL355388.1, MEX3A
chr7	48127132	48130197	3066	*	27	1.97e-44	2.16e-19	8.17e-10	6.3e-37	-0.187788	-0.0321796	UPP1
chr22	20923127	20923814	688	*	3	2.12e-44	1.31e-12	1.83e-20	5.35e-20	0.30852	0.0968495	MED15
chr8	22445599	22447181	1583	*	5	2.3e-44	2.53e-14	1.96e-19	2.19e-22	-0.140729	-0.0421789	PDLIM2, AC037459.4
chr12	58131011	58133488	2478	*	14	2.35e-44	3.14e-19	1.19e-08	1.34e-24	-0.108308	-0.0459719	TSPAN31, AGAP2
chr5	40679018	40682948	3931	*	26	2.6e-44	6.76e-15	3.36e-16	4.19e-22	0.0982347	0.013314	PTGER4
chr6	30037773	30039900	2128	*	38	3.02e-44	0.0180626	7.87e-07	4.87e-14	-0.120426	-0.016673	PPP1R11, RNF39
chr11	312518	317046	4529	*	27	4.05e-44	5.41e-38	1.16e-08	7.39e-42	0.127518	0.0349154	IFITM2, IFITM1
chr16	73067525	73068480	956	*	3	4.26e-44	3.17e-10	2.01e-23	7.49e-22	-0.189987	-0.0632004	ZFHX3
chr12	107973834	107975299	1466	*	14	6.45e-44	9.68e-19	1.22e-08	1.95e-23	-0.145379	-0.0417178	BTBD11
chr12	122710630	122713134	2505	*	23	7.81e-44	6.57e-12	1.16e-05	2.48e-18	0.130486	0.0316732	DIABLO, RP11-512M8.5
chr11	68919873	68921264	1392	*	10	7.96e-44	2.55e-23	3.56e-08	8.59e-26	-0.147276	-0.0628239	RP11-554A11.8
chr12	122442301	122444621	2321	*	7	9.43e-44	1.25e-19	4.82e-14	2.55e-27	0.190697	0.0929394	NA
chr5	67483109	67484579	1471	*	11	1.01e-43	1.38e-13	3.98e-12	4.57e-21	-0.123836	-0.0420802	NA
chr22	51016386	51017723	1338	*	18	1.19e-43	8.34e-24	0.000844733	2.13e-22	-0.105856	-0.0626516	CPT1B, CHKB-CPT1B, CHKB
chr1	111174059	111175165	1107	*	7	1.95e-43	3.2e-23	8.53e-14	4.74e-27	0.0810273	0.0272709	KCNA2
chr20	56255320	56256842	1523	*	5	3.11e-43	4.41e-13	5.06e-19	1.3e-21	0.135298	0.0283844	PMEPA1
chr17	46669113	46676973	7861	*	47	3.38e-43	6.49e-17	3.04e-08	2.06e-34	-0.115884	-0.0169643	HOXB-AS3, HOXB3, HOXB5, HOXB6
chr10	63746909	63747939	1031	*	3	3.53e-43	3.93e-09	1.51e-21	1.17e-19	0.227326	0.0710878	ARID5B
chr18	53068637	53070117	1481	*	8	3.86e-43	2.65e-19	2.37e-08	8.96e-25	-0.120974	-0.0640748	TCF4
chr19	47157260	47158242	983	*	6	4.96e-43	2.58e-29	3.41e-08	4.06e-28	-0.119526	-0.0851255	DACT3
chr14	101035262	101037264	2003	*	13	5.28e-43	2.98e-17	1.18e-07	2.03e-22	-0.13056	-0.050001	BEGAIN
chr17	79816504	79817963	1460	*	9	8.71e-43	1.38e-17	1.32e-11	6.1e-25	0.0787787	0.0415202	P4HB
chr5	6729637	6729662	26	*	2	1.24e-42	5.55e-28	1.27e-16	1.93e-27	0.216906	0.204395	PAPD7
chr13	113527763	113529568	1806	*	5	1.57e-42	3.6e-13	2e-11	1.18e-20	0.118982	0.0571384	ATP11A
chr16	8806359	8807308	950	*	15	1.71e-42	9.68e-17	5.56e-07	3.37e-21	-0.105681	-0.0498636	ABAT
chr9	137771506	137772886	1381	*	9	1.73e-42	1.94e-13	1.46e-12	4.29e-23	-0.121492	-0.0424663	FCN2
chr11	1049691	1050743	1053	*	4	1.77e-42	7.54e-25	1.24e-14	3.62e-26	0.102371	0.0609314	RP13-870H17.3
chr13	113406750	113408566	1817	*	9	1.92e-42	1.01e-06	1.32e-15	4.69e-17	0.132842	0.0222892	ATP11A, ATP11A-AS1
chr16	49609056	49610165	1110	*	5	1.97e-42	4.49e-16	4.68e-18	8.28e-22	-0.091177	-0.0510116	ZNF423
chr1	202090849	202092296	1448	*	14	2.17e-42	2.48e-12	6.11e-09	1.17e-20	-0.0922059	-0.0234983	GPR37L1
chr6	138866865	138867125	261	*	6	2.71e-42	5.27e-26	1.96e-09	8.75e-27	-0.197099	-0.0830839	NHSL1
chr2	65258738	65259253	516	*	2	3.07e-42	3.88e-25	1.28e-19	8.03e-26	0.091508	0.087934	AC007386.4
chr12	53472792	53473666	875	*	16	3.13e-42	0.00150445	7.1e-20	1.65e-12	0.103741	0.0121857	SPRYD3
chr11	117698911	117700270	1360	*	9	3.46e-42	1.25e-16	3.72e-13	6.38e-24	0.150183	0.0453319	FXYD2, FXYD6-FXYD2
chr14	91719608	91720818	1211	*	12	3.73e-42	3.6e-22	2.17e-06	1.08e-23	-0.0704859	-0.0313189	GPR68
chr19	727148	728385	1238	*	5	3.82e-42	2.15e-26	6.44e-09	1.46e-27	-0.183273	-0.111253	PALM
chr3	37795217	37796300	1084	*	4	4.19e-42	1.01e-06	5.3e-22	3.77e-19	0.169718	0.0307413	ITGA9, AC093415.2
chr3	123371420	123372199	780	*	2	4.63e-42	2.44e-17	9.49e-22	2.91e-22	-0.149999	-0.0966359	MYLK
chr6	32134176	32138839	4664	*	67	4.71e-42	2.97e-08	4.57e-08	3.47e-15	-0.0586003	-0.00958948	PPT2-EGFL8, EGFL8, AGPAT1
chr14	22889758	22891383	1626	*	7	6.37e-42	3.17e-19	2.27e-15	6.48e-26	0.172827	0.0644121	TRDV2, AE000661.37
chr6	31370412	31371967	1556	*	40	6.54e-42	6.2e-08	2.21e-11	2.62e-11	0.106584	0.0112732	HCP5, MICA
chr4	77898985	77899442	458	*	2	7.43e-42	2.51e-25	2.56e-19	7.42e-26	0.120935	0.10951	2022-09-11
chr1	28201862	28202173	312	*	3	8.18e-42	4.47e-22	7.95e-17	1.27e-25	0.134721	0.0930081	THEMIS2
chr17	76226563	76228233	1671	*	15	9.33e-42	1.74e-06	8.09e-13	6.15e-18	-0.128657	-0.0175854	TMEM235
chr15	99449735	99450789	1055	*	4	9.94e-42	3.44e-13	2.46e-18	4.59e-22	0.129979	0.0489679	IGF1R
chr15	65393339	65395067	1729	*	8	1.18e-41	2.36e-17	2.19e-08	4.56e-23	-0.123278	-0.0472196	UBAP1L
chr17	7087655	7088478	824	*	2	1.27e-41	8.87e-12	5.1e-22	7.26e-21	0.191667	0.0925748	NA
chr16	10912331	10913854	1524	*	10	1.29e-41	9.26e-16	1e-08	1.28e-21	-0.204995	-0.043712	TVP23A
chr9	116860437	116862053	1617	*	11	1.55e-41	3.73e-18	1.82e-07	6.52e-23	-0.174199	-0.0541776	KIF12
chr22	50451054	50452430	1377	*	7	2.07e-41	7.61e-21	4.12e-11	2.25e-25	-0.136138	-0.0431245	IL17REL
chr8	16858909	16860121	1213	*	13	2.1e-41	5.09e-15	8.28e-08	3.47e-22	-0.112653	-0.028314	FGF20
chr2	60679659	60681278	1620	*	6	2.42e-41	6.91e-15	2.53e-15	5.98e-22	-0.0835637	-0.0277652	BCL11A
chr20	20036632	20037346	715	*	8	2.69e-41	1.93e-19	2.45e-08	6.01e-25	-0.0976633	-0.0576391	C20orf26, CRNKL1
chr14	53257768	53259343	1576	*	11	2.78e-41	3.33e-13	4.37e-10	1.33e-20	-0.077578	-0.0211101	GNPNAT1
chr22	50700442	50701233	792	*	7	2.89e-41	1.71e-07	1.84e-16	7.51e-16	0.13409	0.0215092	NA
chr22	43608569	43609859	1291	*	5	3.04e-41	7.31e-08	4.14e-17	2.38e-15	-0.103832	-0.0325697	Z82214.3, SCUBE1
chr17	170073	172159	2087	*	14	3.08e-41	3.72e-24	3.29e-05	6.37e-25	-0.240183	-0.0863358	RP11-1260E13.1, RPH3AL
chr14	100203730	100204528	799	*	9	3.81e-41	1.65e-23	6.51e-07	3.95e-24	0.0910127	0.0454107	EML1
chr5	54281198	54283267	2070	*	14	4.47e-41	2.58e-16	2.52e-08	5.89e-24	-0.132205	-0.0577161	ESM1
chr1	42383598	42385941	2344	*	18	4.56e-41	9.84e-21	3.18e-09	1.26e-24	0.168981	0.0578809	HIVEP3
chr21	38362230	38363581	1352	*	11	4.63e-41	1.09e-15	2.99e-11	3.25e-22	-0.156477	-0.0327437	HLCS
chr16	81030827	81031365	539	*	3	4.68e-41	6.94e-15	4.8e-19	2.05e-22	0.199433	0.105696	CMC2
chr7	21208923	21209781	859	*	7	5.03e-41	8.73e-18	2.09e-11	9.61e-23	-0.159653	-0.0602772	NA
chr1	17766306	17768059	1754	*	6	5.27e-41	6.25e-10	1.04e-14	3.14e-16	-0.192705	-0.0382821	NA
chr3	72305082	72305191	110	*	2	5.54e-41	3.34e-24	5.02e-21	9.8e-26	0.17263	0.124472	NA
chr1	32738251	32742037	3787	*	13	6.2e-41	3.03e-21	8.87e-13	1.14e-25	0.162977	0.0337149	LCK
chr3	108321422	108321607	186	*	3	6.73e-41	2.39e-27	7.94e-14	5.4e-27	0.200482	0.134624	DZIP3
chr1	43401136	43401889	754	*	2	6.97e-41	4.87e-12	2.28e-21	2.54e-20	0.199851	0.102614	SLC2A1
chr18	48679732	48681350	1619	*	4	9.23e-41	8.25e-13	3.45e-16	5.6e-23	0.184848	0.0661255	NA
chr19	18197544	18198636	1093	*	8	1.03e-40	1.39e-10	5.19e-12	1.17e-19	0.112673	0.0387381	IL12RB1
chr14	101146259	101147551	1293	*	5	1.12e-40	5.73e-31	3.11e-10	1.23e-29	-0.162922	-0.0963284	NA
chr14	105166740	105168639	1900	*	10	1.2e-40	2.39e-19	1.63e-12	4.45e-22	-0.0694153	-0.0287403	INF2
chr13	113645991	113647549	1559	*	7	1.64e-40	1.39e-10	2.9e-10	8.8e-20	-0.143332	-0.042712	MCF2L
chr19	2331491	2332719	1229	*	4	1.75e-40	3.57e-22	5.54e-12	5.26e-26	0.171676	0.0887662	SPPL2B
chr18	21451265	21452895	1631	*	11	1.82e-40	4.82e-21	7.04e-12	3.51e-28	0.108128	0.0384708	LAMA3
chr1	26347541	26348484	944	*	3	1.99e-40	9e-19	4.38e-14	3.61e-22	-0.106812	-0.0675732	EXTL1
chr1	19274318	19276236	1919	*	5	2.25e-40	2.08e-11	1.77e-12	8.78e-21	0.204737	0.0900354	IFFO2
chr17	45286354	45286609	256	*	2	2.39e-40	1.5e-22	5.34e-20	3.99e-24	-0.155727	-0.119268	MYL4
chr3	35706038	35706161	124	*	3	2.93e-40	3.45e-25	8.69e-16	1.7e-26	0.169257	0.105834	ARPP21
chr15	74500175	74502715	2541	*	12	3.24e-40	6.71e-14	4.62e-09	3.53e-24	-0.125765	-0.0269439	RP11-60L3.1, STRA6
chr14	103366987	103367858	872	*	6	3.69e-40	3.31e-21	1.82e-10	6.18e-24	0.192552	0.0803152	TRAF3
chr1	2431385	2433226	1842	*	5	3.83e-40	7.41e-13	3.97e-15	1.76e-23	0.140368	0.0377368	PLCH2
chr2	74774649	74778008	3360	*	23	4.92e-40	1.34e-05	2.41e-09	3.6e-15	-0.133646	-0.0195407	DOK1, LOXL3
chr17	55525324	55525538	215	*	2	5.23e-40	8.31e-21	1.18e-21	6.24e-24	0.164843	0.117267	MSI2
chr8	134027958	134029920	1963	*	3	5.7e-40	3.31e-09	1.64e-20	8.09e-19	0.221137	0.0623702	TG
chr12	68726610	68729045	2436	*	5	5.71e-40	2.99e-18	4.7e-15	1.12e-23	0.13998	0.0373584	RP11-81H14.2
chr6	27858789	27861237	2449	*	13	5.79e-40	9.19e-10	5.82e-13	5.11e-17	-0.181381	-0.0166656	HIST1H2BO, HIST1H3J, HIST1H2AM
chr10	43697521	43699362	1842	*	12	6.59e-40	1.87e-15	1.53e-11	4.98e-28	0.119377	-0.0200409	RASGEF1A
chr4	15964743	15965952	1210	*	11	6.59e-40	4.8e-16	1.63e-07	3.23e-23	0.0953679	0.0392088	FGFBP2, PROM1
chr10	102278639	102280551	1913	*	17	7.77e-40	8.95e-14	1.43e-08	3.75e-19	-0.122552	-0.0295254	SEC31B, NDUFB8, NDUFB8
chr2	75937132	75938759	1628	*	18	8.33e-40	1.34e-09	2.49e-09	9.9e-18	0.111268	0.0257692	GCFC2
chr1	25358170	25358981	812	*	2	8.6e-40	3.86e-12	5.95e-21	5.66e-20	0.186356	0.0951388	NA
chr2	74667455	74670061	2607	*	19	9.34e-40	9.01e-16	1.42e-05	6.86e-24	-0.12867	-0.0363202	RTKN
chr3	176868150	176868896	747	*	2	1.1e-39	2.13e-08	3.97e-21	9.23e-20	0.226311	0.111282	TBL1XR1
chr9	35689475	35691310	1836	*	12	1.13e-39	6.51e-14	8.4e-11	6.29e-21	-0.180329	-0.0321129	TPM2
chr16	28995271	28997966	2696	*	21	1.43e-39	9.32e-21	9.24e-11	7.24e-30	0.144599	0.0317308	SPNS1, RP11-264B17.3, LAT
chr5	150465875	150467420	1546	*	8	1.44e-39	4.2e-15	1.79e-08	7.01e-21	0.109328	0.0281913	TNIP1
chr3	72495901	72496875	975	*	8	1.5e-39	1.91e-09	7.85e-13	3.72e-17	-0.0973096	-0.0330464	RYBP
chr17	3906640	3908597	1958	*	10	1.89e-39	6.73e-13	3.96e-08	5.37e-22	-0.139511	-0.0429882	ZZEF1
chr7	8008949	8011594	2646	*	12	2.33e-39	7.27e-06	2.26e-15	8.06e-14	0.156249	0.0245935	RPA3-AS1, GLCCI1, AC006042.7
chr16	2800989	2802538	1550	*	18	2.94e-39	2.83e-08	7.52e-10	5.48e-16	-0.166992	-0.0170302	SRRM2, SRRM2-AS1
chr9	35537849	35539509	1661	*	8	2.96e-39	1.58e-13	4.91e-13	1.5e-19	-0.0953184	-0.0356098	RUSC2
chr17	47817535	47818514	980	*	3	3.03e-39	3.75e-20	5.41e-16	5.47e-23	0.199874	0.0869534	FAM117A
chr1	55265830	55267293	1464	*	14	3.34e-39	1.52e-15	5.51e-10	1.08e-25	0.0793156	0.013192	TTC22
chr15	44968015	44970408	2394	*	9	3.42e-39	6.59e-20	1.62e-11	1.36e-28	0.117901	0.0504109	PATL2
chr17	75606572	75607016	445	*	2	3.43e-39	1.43e-12	1.31e-21	1.24e-20	0.232615	0.126094	NA
chr6	155537102	155538155	1054	*	8	5.85e-39	1.82e-16	1.81e-07	7.51e-23	-0.133205	-0.0563208	TIAM2
chr14	91817232	91818497	1266	*	4	6.4e-39	2.87e-11	3.94e-15	1.94e-20	0.215659	0.0907664	CCDC88C
chr13	49792767	49794079	1313	*	6	7.24e-39	3.86e-18	3.6e-09	1.68e-22	-0.129433	-0.0686999	NA
chr3	60067415	60067722	308	*	2	7.28e-39	8.27e-12	3.5e-22	5.1e-21	0.153252	0.0842624	FHIT
chr19	3369478	3370244	767	*	6	8.28e-39	1.31e-17	8.17e-10	2.53e-23	-0.188932	-0.0833729	NFIC
chr16	57831745	57832760	1016	*	11	1.01e-38	4.14e-21	3.85e-09	6.29e-22	-0.0882531	-0.0514529	CTD-2600O9.1, KIFC3
chr10	72200859	72203124	2266	*	15	1.21e-38	3.6e-06	1.42e-13	3.71e-14	-0.120489	-0.0167332	NODAL
chr10	48416391	48417904	1514	*	14	1.3e-38	7.28e-16	3.2e-08	3.29e-19	-0.102455	-0.0367927	GDF2
chr1	43281678	43282720	1043	*	11	1.47e-38	2.79e-06	6.57e-09	1.34e-13	0.1332	0.0327888	CCDC23
chr9	130591047	130591611	565	*	2	1.68e-38	1.48e-14	1.71e-20	3.02e-20	-0.183283	-0.0994807	ENG
chr7	28219613	28221194	1582	*	15	1.84e-38	8.79e-09	4.41e-08	4.37e-17	0.0932698	0.0207189	JAZF1-AS1, JAZF1
chr15	81590388	81591736	1349	*	4	1.85e-38	1.16e-21	1.94e-11	1.37e-24	0.185668	0.115156	IL16
chr20	62687071	62688896	1826	*	15	1.94e-38	1.05e-25	1.22e-05	5.23e-26	0.0772629	-0.0345688	TCEA2, RP13-152O15.5
chr2	43295011	43295753	743	*	6	2.38e-38	3.68e-25	5.55e-09	2.94e-24	-0.0740061	-0.0555108	NA
chr17	14200590	14202916	2327	*	10	2.39e-38	3.62e-14	6e-07	1.58e-20	-0.136237	-0.03785	RP11-214O1.1
chr4	2141004	2141262	259	*	4	2.62e-38	1.32e-12	2.35e-16	3.58e-23	-0.0980326	-0.0440427	POLN
chr20	33451149	33451427	279	*	3	2.63e-38	1.56e-25	2.13e-14	2.09e-25	-0.157441	-0.10532	GGT7
chr2	218898491	218899613	1123	*	6	3e-38	2.32e-20	2.67e-12	2.82e-23	-0.196605	-0.0433397	NA
chr3	194573301	194574434	1134	*	5	3.4e-38	2.06e-07	4.9e-17	1.69e-15	0.157955	0.0190376	NA
chr11	65374263	65376001	1739	*	12	3.61e-38	1.67e-12	1e-09	1.12e-18	-0.0613672	-0.0239617	MAP3K11
chr6	33047944	33049505	1562	*	25	3.69e-38	8.97e-18	0.00260121	2.82e-17	-0.127595	-0.0587564	HLA-DPB1, HLA-DPA1
chr1	3120516	3121727	1212	*	4	4.05e-38	8e-15	7.12e-13	3.94e-21	-0.0630747	-0.0278457	PRDM16
chr9	116341874	116344532	2659	*	8	4.42e-38	4.02e-31	2.58e-10	1.79e-35	0.133725	0.0615648	RGS3, RP11-168K11.2
chr6	33043072	33044510	1439	*	13	4.73e-38	1.16e-14	4.99e-08	3.33e-19	0.0971972	0.0334413	HLA-DPB1, HLA-DPA1
chr20	3065343	3066014	672	*	9	5.07e-38	8.57e-17	6.77e-09	2.69e-21	0.0984186	0.0453171	AVP
chr4	48136234	48137323	1090	*	8	6.86e-38	1.09e-12	1.25e-10	2.32e-20	0.157622	0.0620075	TXK
chr1	226074946	226076669	1724	*	6	9.54e-38	1.96e-08	8.64e-15	6.14e-17	-0.096107	-0.0369394	LEFTY1, RP4-559A3.7
chr12	4256564	4257682	1119	*	3	9.87e-38	4.48e-09	2.21e-19	7.58e-18	0.17501	0.0570733	NA
chr12	58119419	58121004	1586	*	11	1.12e-37	1.96e-18	1.17e-05	2.59e-20	-0.102089	-0.0483701	AGAP2-AS1, RP11-571M6.8, AGAP2
chr1	147781212	147782558	1347	*	10	1.31e-37	4.35e-28	8.11e-05	3.16e-25	-0.112856	-0.0753272	NA
chr5	131762292	131763756	1465	*	7	1.32e-37	4.73e-10	1.81e-10	6.56e-17	0.0501871	0.0100251	C5orf56, AC116366.5
chr5	177870177	177870407	231	*	6	1.34e-37	8.24e-23	5.63e-09	1.78e-24	0.153091	0.0792063	COL23A1
chr3	9988144	9989666	1523	*	9	1.42e-37	1.27e-16	1e-11	1.04e-19	-0.122159	-0.0349075	PRRT3-AS1, PRRT3
chr17	73120670	73120977	308	*	2	1.53e-37	4.46e-26	1.31e-14	1.9e-25	0.151787	0.109087	ARMC7
chr14	91866325	91866751	427	*	4	1.58e-37	2.88e-17	2.43e-14	2.66e-22	0.11471	0.0740816	CCDC88C
chr17	6358363	6358928	566	*	6	1.91e-37	1.21e-17	1.38e-11	7.96e-22	-0.0887633	-0.0392097	PITPNM3
chr17	9861712	9864057	2346	*	18	2.06e-37	3.71e-19	9.07e-05	5.66e-21	-0.0769955	-0.0341732	GAS7
chr17	39928611	39930302	1692	*	6	2.35e-37	1.58e-08	6.58e-18	5.63e-19	-0.144874	-0.0409659	JUP
chr17	47076904	47077165	262	*	2	2.6e-37	1.16e-22	1.54e-14	2.67e-22	-0.164047	-0.160225	IGF2BP1
chr20	2675072	2676474	1403	*	4	2.84e-37	2.33e-15	5.42e-16	4.21e-19	-0.135108	-0.0593064	EBF4
chr17	76274140	76275726	1587	*	6	2.86e-37	3.43e-18	9.43e-13	3.4e-22	0.0979774	0.0634407	RP11-219G17.4
chr1	156211409	156212578	1170	*	11	3.01e-37	1.88e-17	7.47e-07	4.56e-20	-0.101991	-0.0412072	PMF1-BGLAP, PMF1, BGLAP
chr19	2555717	2556805	1089	*	6	3.21e-37	3.19e-17	1.15e-10	6.95e-22	-0.211748	-0.0727072	GNG7
chr1	155176868	155178868	2001	*	21	3.74e-37	4.12e-07	1.03e-05	2.43e-13	-0.102126	-0.0191888	MTX1, THBS3
chr10	63752709	63754212	1504	*	3	3.94e-37	6.12e-07	2.18e-18	2.07e-16	0.174711	0.0584181	ARID5B
chr14	106375793	106377516	1724	*	7	4.62e-37	4.2e-22	1.25e-10	1.24e-23	0.126836	0.0888559	IGHD6-6
chr1	94057247	94057789	543	*	8	4.77e-37	6.72e-22	2.46e-07	2.64e-22	0.12014	0.0700156	RP5-1033H22.2, BCAR3
chr16	46781713	46783018	1306	*	10	4.87e-37	1.82e-20	3.75e-08	2.62e-22	0.0788647	-0.0127643	MYLK3
chr17	17684010	17687834	3825	*	12	5.18e-37	7.15e-21	8.86e-15	4.64e-29	0.211015	0.0166975	RAI1
chr3	156837590	156838403	814	*	6	5.56e-37	2.03e-21	4.56e-07	4.49e-23	-0.132214	-0.0710992	LINC00880
chr17	46388227	46388465	239	*	4	6e-37	8.43e-26	6.43e-10	1.3e-24	-0.165098	-0.124729	SKAP1
chr9	116225236	116225992	757	*	5	6.06e-37	3.56e-27	1.56e-08	6.72e-26	-0.1045	-0.0809856	RGS3
chr15	101728234	101729526	1293	*	10	6.61e-37	5.16e-20	4.64e-07	8.15e-22	-0.116197	-0.0549306	CHSY1
chr2	74728623	74731413	2791	*	27	6.94e-37	5.86e-10	1.99e-11	9.36e-18	-0.123488	-0.00840359	RP11-523H20.3, LBX2-AS1, LBX2
chr12	6178475	6178792	318	*	3	7.21e-37	1.01e-12	2.42e-20	6.02e-20	0.266597	0.0884515	VWF
chr16	3148536	3150413	1878	*	11	7.85e-37	1.37e-21	6.16e-06	9.5e-23	-0.100767	-0.0524159	ZSCAN10
chr8	33579719	33580902	1184	*	10	8.47e-37	1.12e-08	1.41e-12	2.73e-17	-0.0960143	-0.0224285	RP11-317N12.1, VENTXP5
chr8	21768710	21772451	3742	*	15	9.75e-37	5.15e-18	7.71e-14	3.74e-24	0.0942533	0.0330411	DOK2
chr22	41762302	41763512	1211	*	13	9.92e-37	2.76e-11	8.31e-12	1.03e-17	0.0802886	0.0184891	TEF
chr17	38228538	38229533	996	*	3	1.11e-36	1.02e-08	6.59e-19	2.31e-17	0.15072	0.0613463	THRA
chr1	45272261	45274600	2340	*	16	1.13e-36	7.8e-15	1.92e-08	2.68e-20	-0.0767013	-0.0265477	BTBD19, TCTEX1D4
chr16	57808038	57809842	1805	*	5	1.25e-36	3.56e-11	7.67e-14	3.17e-20	-0.163067	-0.0633115	KIFC3
chr6	151246387	151246895	509	*	2	1.35e-36	2.47e-24	2.42e-16	3.79e-24	0.0493991	0.0421104	MTHFD1L
chr16	27237122	27237998	877	*	6	1.35e-36	3.72e-15	1.04e-11	1.55e-20	0.106496	0.0316314	NSMCE1
chr10	131565910	131569563	3654	*	25	1.65e-36	6.61e-16	9.5e-05	3.93e-19	-0.0687521	-0.0277506	MGMT, RP11-109A6.3
chr6	31021134	31022598	1465	*	11	1.77e-36	2.74e-08	3.5e-12	4.74e-17	0.102061	0.00683959	HCG22
chr8	144254866	144255688	823	*	5	1.84e-36	7.93e-15	1.01e-10	4.34e-22	0.0524662	0.0257894	NA
chr16	89549660	89550474	815	*	2	2.04e-36	1.75e-13	7.77e-20	2.25e-19	0.229182	0.120561	ANKRD11
chr10	46961733	46962447	715	*	6	2.22e-36	3.3e-17	1.16e-09	2.73e-21	-0.0605694	-0.037951	RP11-38L15.3, SYT15
chr1	156784869	156786723	1855	*	15	2.94e-36	3.66e-06	2.22e-10	2.49e-13	-0.0762529	-0.00922765	NTRK1, SH2D2A
chr1	167486600	167488503	1904	*	9	3.05e-36	2.38e-17	2.74e-11	4.67e-22	0.139729	0.0862195	CD247
chr17	48911410	48913424	2015	*	22	3.1e-36	2.81e-18	0.00151427	5.77e-17	-0.113261	-0.0360628	WFIKKN2
chr20	3083101	3083885	785	*	2	3.15e-36	2.61e-09	7.83e-20	1.44e-18	0.12685	0.0620086	NA
chr12	131706350	131708174	1825	*	6	3.68e-36	2.91e-19	4.23e-12	1.24e-25	0.143991	0.0596145	NA
chr12	11975155	11976225	1071	*	3	6.93e-36	1.31e-12	1.75e-16	9.88e-21	0.169868	0.0867679	ETV6
chr1	55270680	55271927	1248	*	12	1.28e-35	4.1e-14	3.89e-06	3.78e-18	-0.0505012	-0.0208275	C1orf177
chr17	40611088	40612928	1841	*	4	1.4e-35	4.13e-05	1.6e-15	3.53e-13	0.0997183	0.0320167	ATP6V0A1
chr11	57266243	57268267	2025	*	7	1.53e-35	1.38e-13	6.7e-08	4.44e-19	-0.112841	-0.056835	SLC43A1
chr1	23907333	23907905	573	*	5	1.78e-35	6.72e-15	8.42e-12	3.77e-21	-0.0913115	-0.0486065	NA
chr7	27175152	27177068	1917	*	5	1.78e-35	1.15e-10	2.76e-12	3.5e-19	-0.0897554	-0.0412171	HOXA-AS3, HOXA3, RP1-170O19.22
chr8	142264072	142265925	1854	*	15	1.85e-35	1.05e-07	1.76e-07	3.1e-15	-0.146464	-0.0411096	RP11-10J21.3, SLC45A4
chr10	7517215	7518062	848	*	6	2.17e-35	1.06e-18	8.54e-10	6.68e-21	-0.12155	-0.0831612	NA
chr1	89530930	89531456	527	*	3	2.49e-35	2.05e-18	1.23e-13	1.09e-21	0.167696	0.107893	GBP1
chr2	202004327	202005202	876	*	9	2.49e-35	5.53e-17	2.1e-07	1.46e-20	-0.084225	-0.0332557	CFLAR, IMPDH1P10, CFLAR-AS1
chr22	28010359	28011160	802	*	5	2.6e-35	2.8e-16	2.27e-10	3.2e-21	-0.0774893	-0.0348154	NA
chr6	30127389	30132226	4838	*	46	2.69e-35	2.68e-10	6.48e-07	7.83e-17	0.08961	-0.00182616	TRIM15, TRIM10
chr19	35538848	35540129	1282	*	5	3.14e-35	4.44e-10	1.34e-17	5.74e-17	0.179482	0.0350134	HPN
chr21	43579901	43580648	748	*	4	4.86e-35	1.36e-15	1.09e-16	3.11e-21	0.197686	0.0770997	NA
chr16	67997858	67999044	1187	*	9	5.13e-35	3.09e-12	8.05e-07	6.83e-19	-0.119	-0.0582564	SLC12A4
chr1	17196838	17199760	2923	*	15	5.9e-35	1.1e-15	2.32e-06	1.25e-20	-0.0835973	-0.0382946	CROCC, U1
chr19	58861502	58862398	897	*	6	6.67e-35	4.9e-24	3.85e-07	8.97e-23	-0.155748	-0.0967781	A1BG-AS1, A1BG, CTD-2619J13.8
chr19	5953406	5954045	640	*	3	6.8e-35	8.16e-20	2.56e-13	1.13e-21	0.137607	0.0856221	RANBP3
chr3	12799985	12801131	1147	*	7	7.05e-35	1.96e-13	3.33e-13	2.03e-16	0.0878368	-0.00841677	TMEM40
chr3	184104055	184104688	634	*	7	7.29e-35	1.45e-18	3.62e-07	8.35e-21	-0.164457	-0.0610813	EIF2B5, CHRD
chr2	220324649	220326041	1393	*	13	7.34e-35	9.48e-13	8.18e-09	1.5e-17	-0.0824398	-0.0293158	SPEG
chr11	820843	822402	1560	*	6	7.75e-35	4.49e-14	4.06e-12	7.83e-20	0.097255	0.0570533	PNPLA2
chr10	22765645	22767345	1701	*	7	7.76e-35	1.38e-10	6.06e-11	7.43e-19	-0.137252	-0.0490169	NA
chr13	20392406	20392981	576	*	6	8e-35	2.9e-20	2.57e-08	1.11e-21	-0.10864	-0.046941	ST6GALNAC4P1
chr1	33231070	33233473	2404	*	11	8.18e-35	2.91e-08	5.65e-17	9.82e-17	0.0987456	-0.00245696	KIAA1522
chr19	39465821	39467435	1615	*	15	8.29e-35	6.56e-18	2.19e-07	6.53e-26	-0.103577	-0.0388449	FBXO17
chr5	131561058	131561482	425	*	4	9.37e-35	4.46e-09	1.5e-20	2.77e-19	0.138113	0.0386793	P4HA2
chr12	124778214	124780059	1846	*	9	9.37e-35	8.49e-10	7.73e-09	1.84e-16	-0.110746	-0.0326072	FAM101A
chr21	46386748	46387229	482	*	3	9.49e-35	7.21e-06	3.53e-19	6.6e-17	0.103176	0.0318504	FAM207A
chr14	103565131	103566588	1458	*	10	9.8e-35	6.5e-24	3.15e-07	1.09e-22	-0.0634535	-0.0405337	RP11-736N17.8, EXOC3L4
chr14	91709304	91711930	2627	*	10	1.01e-34	2.8e-24	4.67e-07	5.95e-25	0.0760065	0.0349515	CTD-2547L24.3, GPR68
chr9	124360264	124361084	821	*	5	1.11e-34	3.27e-20	4.67e-08	4.78e-21	-0.111715	-0.0702852	DAB2IP
chr4	106472494	106474586	2093	*	10	1.13e-34	1.43e-08	6.55e-09	8.12e-17	0.0782015	0.0149631	ARHGEF38, AC004066.3
chr15	90290549	90292730	2182	*	8	1.59e-34	4.87e-18	3.9e-07	1.28e-21	-0.128842	-0.0770362	MESP1
chr14	23834977	23836047	1071	*	8	1.86e-34	5.32e-09	4.83e-11	3.09e-15	-0.0853274	-0.0236622	NA
chr3	16930651	16930667	17	*	2	1.88e-34	4.24e-23	1.36e-16	3.45e-23	0.206801	0.17445	PLCL2
chr2	240007631	240008849	1219	*	5	1.9e-34	4.9e-18	2.48e-09	1.56e-21	-0.0544148	-0.0317199	HDAC4, AC017028.7
chr14	20945034	20946566	1533	*	4	2.02e-34	1.15e-17	3.9e-14	1e-24	0.160469	0.0934816	PNP, RP11-203M5.8
chr16	85095535	85097151	1617	*	12	2.03e-34	2.48e-19	2.15e-05	6.66e-20	-0.0867431	-0.0436639	KIAA0513
chr17	73906034	73907108	1075	*	5	2.18e-34	3.57e-16	1.74e-09	1.74e-20	0.13113	0.0719904	RP11-552F3.12, FBF1
chr19	40919245	40919760	516	*	4	2.32e-34	3.33e-16	3.53e-13	6.17e-21	-0.140437	-0.0713344	PRX
chr17	7791158	7793414	2257	*	13	3.15e-34	6.67e-15	5.39e-09	1.56e-18	0.107882	0.0375704	CHD3
chr12	1641924	1643253	1330	*	5	3.26e-34	1.27e-17	1.85e-11	6.44e-21	0.0783911	0.0325713	WNT5B
chr2	46190508	46191770	1263	*	3	3.32e-34	0.000642863	1.52e-19	4.56e-17	0.190004	0.0618033	PRKCE
chr2	96990480	96992044	1565	*	15	3.51e-34	3.96e-07	1.82e-08	6.47e-15	0.140154	0.0272424	ITPRIPL1
chr22	50628383	50629224	842	*	8	3.77e-34	0.000246629	3.93e-15	1.13e-12	0.125974	0.020749	TRABD
chr11	65194933	65198137	3205	*	16	3.91e-34	1.02e-23	4.92e-09	6.01e-31	0.12537	0.0371058	NEAT1
chr4	15235207	15236131	925	*	4	4.7e-34	2e-15	4.13e-14	6.17e-19	0.122238	0.0559083	RP11-665G4.1
chr12	6472691	6473643	953	*	8	4.81e-34	1.28e-09	1.89e-08	1.19e-17	0.120193	0.0415048	SCNN1A
chr1	230414293	230418324	4032	*	16	5.62e-34	2.55e-11	3.63e-15	1.44e-22	0.168087	0.0332532	GALNT2, RP5-956O18.3
chr19	17375091	17376472	1382	*	7	5.63e-34	2.09e-14	7.36e-10	1.11e-18	-0.112149	-0.048964	USHBP1
chr16	31053323	31054411	1089	*	9	6.42e-34	1.13e-11	1.48e-09	2.74e-17	-0.0878375	-0.0308733	STX4
chr20	57263502	57265991	2490	*	9	7.15e-34	1.4e-12	8.39e-11	1.92e-18	-0.102061	-0.0447444	STX16-NPEPL1, NPEPL1
chr2	239007786	239009502	1717	*	12	7.51e-34	3.08e-12	4.59e-12	3.32e-19	0.0995577	0.0340775	UBE2F-SCLY, SCLY, ESPNL
chr12	122018177	122020205	2029	*	22	7.69e-34	7.89e-07	1.04e-08	1.01e-11	0.105041	0.0255105	RP13-941N14.1, KDM2B
chr17	65487462	65488100	639	*	3	7.88e-34	5.54e-16	3.1e-15	4.93e-19	0.176209	0.0902917	PITPNC1
chr7	4722778	4723927	1150	*	4	8.09e-34	9.12e-16	1.74e-12	2.27e-19	0.0587691	0.0328748	FOXK1
chr17	8212583	8215171	2589	*	14	8.22e-34	1.71e-16	1.29e-06	6.19e-18	-0.133872	-0.0437637	ARHGEF15
chr9	116103494	116104416	923	*	2	8.32e-34	6.44e-13	1.19e-18	2.98e-18	0.169	0.0798406	NA
chr13	47470793	47472429	1637	*	22	8.63e-34	8.09e-12	1.29e-05	1.15e-15	0.0684872	0.0202529	HTR2A
chr11	65405466	65409412	3947	*	21	8.79e-34	8.76e-12	4.77e-06	2.38e-20	0.0720931	0.0148635	SIPA1
chr9	124584474	124585204	731	*	2	9.08e-34	3.25e-13	1.77e-18	3.24e-18	-0.234005	-0.123528	TTLL11
chr20	62433369	62435354	1986	*	8	9.33e-34	5.51e-13	6.17e-14	1e-17	0.0993522	0.0202003	ZBTB46
chr4	185209641	185209748	108	*	2	9.58e-34	9.59e-22	2.82e-17	2.28e-22	0.166502	0.125812	NA
chr10	26936179	26937166	988	*	8	1.05e-33	4.13e-10	8.32e-12	1.59e-17	-0.082456	-0.0229712	LINC00202-2
chr19	4915394	4915401	8	*	2	1.17e-33	1.77e-22	6.15e-15	3.17e-22	0.175956	0.132287	UHRF1
chr17	37893638	37898348	4711	*	29	1.25e-33	1.47e-22	2.33e-10	1.11e-25	-0.0905289	-0.0303791	GRB7
chr17	43509772	43511623	1852	*	10	1.33e-33	4.61e-13	4.67e-09	4.29e-16	-0.105584	-0.0270824	ARHGAP27
chr9	20512334	20512810	477	*	2	1.35e-33	3.17e-15	2.07e-18	5.59e-19	0.142822	0.0813484	MLLT3
chr19	39742656	39743264	609	*	2	1.45e-33	1.84e-08	1.07e-18	1.97e-17	0.163542	0.0781976	NA
chr19	56047438	56049468	2031	*	12	1.76e-33	1.02e-11	3.21e-08	2.73e-16	-0.0864419	-0.0287218	SBK2
chr7	151433020	151434068	1049	*	9	1.8e-33	3.55e-18	6.15e-08	3.84e-19	-0.158447	-0.0636131	PRKAG2
chr12	56322667	56323816	1150	*	8	2.21e-33	1.97e-15	2.6e-08	8.45e-21	0.136523	0.0663626	DGKA, WIBG
chr19	12758083	12759546	1464	*	9	2.29e-33	3.12e-20	3.45e-05	1.63e-19	-0.13681	-0.0817958	CTD-2192J16.22, MAN2B1
chr3	71354948	71355303	356	*	5	2.49e-33	2.67e-18	4.36e-10	1.58e-20	0.135952	0.0565213	FOXP1-AS1, FOXP1
chr7	1882029	1883760	1732	*	10	2.5e-33	1.61e-18	1.08e-06	4.99e-20	-0.134717	-0.0691723	AC110781.3, MAD1L1
chr14	105659807	105660876	1070	*	3	2.83e-33	3.31e-08	2.19e-18	1.08e-16	0.129276	0.0382839	NA
chr6	1635578	1635847	270	*	6	2.94e-33	1.13e-19	7.1e-08	9.72e-21	-0.0883752	-0.0399262	GMDS
chr19	30864543	30865486	944	*	4	3.12e-33	3.7e-14	2.37e-10	1.19e-18	-0.150324	-0.0748339	ZNF536
chr14	101528524	101530653	2130	*	8	3.44e-33	0.000652792	1.67e-12	4.16e-10	0.16051	0.0031144	NA
chr10	18548731	18550623	1893	*	17	3.52e-33	1.19e-12	5.16e-08	1.81e-15	-0.143792	-0.0353463	CACNB2, RP11-109I13.2
chr1	201978949	201980439	1491	*	13	3.66e-33	2.54e-09	2.23e-06	1.99e-15	-0.0731492	-0.0264675	ELF3, RP11-465N4.4
chr19	10735474	10736448	975	*	11	4.24e-33	1.55e-19	3.21e-05	1.37e-19	0.0943492	-0.0196962	SLC44A2
chr7	738142	739057	916	*	2	4.53e-33	4.89e-13	7.15e-19	1.83e-18	-0.21711	-0.11875	PRKAR1B
chr15	77286576	77288844	2269	*	11	4.64e-33	1.56e-08	3.51e-11	3.28e-15	0.0280402	0.00698733	PSTPIP1
chr20	10651506	10652787	1282	*	4	5.38e-33	6.49e-06	3.57e-15	2.13e-13	0.0851649	0.0204899	JAG1
chr17	18380159	18380354	196	*	2	5.4e-33	1.73e-16	7.15e-19	6.81e-20	0.091456	0.0516403	LGALS9C
chr11	44642868	44642932	65	*	3	5.73e-33	1.43e-22	2.57e-11	1.48e-22	-0.111883	-0.097479	NA
chr13	51639953	51641069	1117	*	8	5.78e-33	1.09e-16	3.87e-07	5.25e-20	0.114489	0.0600488	GUCY1B2
chr3	71772939	71775763	2825	*	8	5.94e-33	9.09e-14	2.06e-16	7.41e-22	0.245005	0.0623205	EIF4E3
chr16	2568845	2570492	1648	*	15	6.67e-33	4.65e-07	2.24e-07	9.46e-14	-0.0929211	-0.0152643	RP11-20I23.1, ATP6V0C, ATP6C, AMDHD2
chr6	13923912	13925567	1656	*	17	6.94e-33	3.82e-05	1.72e-09	3.17e-14	-0.112163	-0.0156894	RNF182
chr9	36135042	36136377	1336	*	8	7.24e-33	2.04e-09	2.46e-08	6.67e-17	-0.111424	-0.0457672	NA
chr1	152007390	152010737	3348	*	20	7.3e-33	9.38e-06	2.36e-12	1.2e-11	0.162779	0.0073215	NBPF18P, S100A11
chr8	19459672	19461068	1397	*	11	7.92e-33	1.89e-12	5.35e-07	1.74e-16	-0.136328	-0.0436152	CSGALNACT1
chr13	113378831	113379828	998	*	2	8.29e-33	7.51e-07	4.32e-18	8.73e-17	0.202459	0.101204	ATP11A
chr20	2728576	2730488	1913	*	5	9.08e-33	2.76e-20	1.46e-13	1.77e-24	-0.109106	-0.0542669	EBF4
chr1	61516830	61517876	1047	*	3	1.25e-32	1.34e-15	2.37e-11	1.47e-19	-0.186999	-0.0953363	NFIA
chr8	125740425	125741566	1142	*	14	1.46e-32	1.46e-07	7.74e-08	5.37e-14	-0.0909147	-0.0162369	MTSS1
chr5	73934842	73937868	3027	*	20	1.57e-32	1.93e-06	1.26e-14	1.96e-12	0.200385	0.0159068	HEXB, ENC1
chr18	59997009	59998007	999	*	6	1.85e-32	7.69e-18	1.05e-08	4.59e-20	0.113854	0.0744535	TNFRSF11A
chr6	37483099	37483925	827	*	2	1.9e-32	1.81e-14	4.98e-18	2.25e-18	0.105954	0.0750702	RP1-153P14.8
chr5	134526124	134527362	1239	*	8	2.07e-32	5.34e-11	2.1e-09	1.72e-17	-0.111417	-0.0338917	C5orf66
chr14	90920641	90921820	1180	*	8	2.14e-32	3.01e-09	5.84e-09	1.41e-14	-0.0871541	-0.0275239	LINC00642, RP11-1078H9.1
chr10	14613892	14614830	939	*	8	2.43e-32	4.67e-14	7.35e-08	2.31e-18	0.0603591	0.033648	FAM107B
chr8	144611108	144611940	833	*	3	2.45e-32	5.51e-08	3.18e-17	7.17e-16	0.0949711	0.0407903	ZC3H3
chr11	117068863	117070856	1994	*	14	2.67e-32	1.11e-13	5.91e-06	1.21e-15	-0.0978033	-0.0424931	TAGLN
chr14	23845091	23847052	1962	*	10	2.69e-32	1.53e-11	9.7e-08	3.18e-16	-0.100056	-0.0334291	IL25, CMTM5
chr2	30488615	30490303	1689	*	5	2.76e-32	1.55e-06	1.47e-15	1.93e-14	0.128007	0.038555	LBH
chr8	11415543	11416365	823	*	5	3.13e-32	6.96e-09	1.63e-13	2.61e-17	0.161521	0.0581754	BLK, RP11-148O21.2
chr22	39150255	39151089	835	*	4	3.33e-32	1.22e-07	3.72e-14	4.49e-13	0.176473	0.0515151	SUN2
chr14	34528440	34530112	1673	*	8	3.44e-32	1.69e-10	3.52e-14	8.24e-17	-0.101338	-0.0288799	EGLN3-AS1, EGLN3
chr21	45768108	45770390	2283	*	10	3.77e-32	3.35e-13	4.34e-13	1.41e-20	0.0954949	0.00452249	TRPM2, AP001063.1
chr17	61987386	61989564	2179	*	9	3.9e-32	3.32e-13	2.22e-07	1.38e-18	-0.0756547	-0.0309983	CSHL1
chr1	11713123	11715197	2075	*	16	4.24e-32	5.08e-05	8.9e-07	3.89e-13	-0.0757733	-0.0184801	FBXO44, FBXO2
chr7	73476337	73477544	1208	*	5	4.32e-32	3.31e-13	1.46e-08	6.01e-19	-0.109854	-0.0613216	ELN, CTB-51J22.1
chr12	52403511	52404880	1370	*	13	4.38e-32	1.75e-14	6.59e-06	6.15e-16	-0.090952	-0.0367038	GRASP
chr3	13678918	13679636	719	*	7	4.6e-32	6.35e-13	9.59e-12	1.96e-17	0.089766	0.0311921	FBLN2
chr8	116678582	116681883	3302	*	22	4.64e-32	2.19e-07	5.31e-11	7.47e-15	0.133938	0.0193504	TRPS1
chr16	88536306	88537692	1387	*	8	4.75e-32	6.51e-16	7.33e-08	9.72e-18	0.174183	0.0643103	ZFPM1
chr5	159625135	159626172	1038	*	8	5.03e-32	4.53e-13	1.23e-10	5.53e-17	-0.0958295	-0.0371109	FABP6, CTB-127C13.1
chr14	70109368	70110738	1371	*	4	5.2e-32	5.8e-08	4.53e-17	2.22e-15	0.160505	0.0272199	KIAA0247
chr15	75940301	75941984	1684	*	13	5.29e-32	1.28e-06	1.18e-11	1.12e-12	-0.127867	-0.0184149	SNX33, IMP3
chr1	1306946	1307667	722	*	3	6.88e-32	2.18e-20	1.34e-11	1.06e-20	0.0974277	0.0792409	NA
chr1	1228289	1230440	2152	*	12	7.59e-32	6.27e-13	1.05e-06	1.26e-16	-0.12059	-0.0440457	ACAP3
chr10	6104137	6105145	1009	*	8	7.89e-32	1.05e-07	4.11e-17	5.48e-16	0.182755	0.0231307	IL2RA
chr2	25141152	25142882	1731	*	17	9.39e-32	1.89e-08	8.41e-06	1.13e-13	0.114416	0.0272843	ADCY3
chr16	49499006	49500009	1004	*	7	9.57e-32	4.16e-11	2.85e-09	3.61e-16	-0.147246	-0.0434401	NA
chr20	3712191	3713584	1394	*	9	1.11e-31	2.07e-10	3.3e-08	3.88e-17	-0.103131	-0.0329906	HSPA12B
chr9	139889049	139891871	2823	*	16	1.12e-31	1.05e-18	4.42e-07	9.42e-23	-0.087518	0.0030168	CLIC3
chr10	106012745	106014624	1880	*	19	1.18e-31	1.35e-06	9.79e-06	3.1e-11	0.0909113	0.0196119	GSTO1
chr9	130677075	130680123	3049	*	18	1.77e-31	1.34e-06	3.7e-09	2.84e-12	0.0914339	0.0158123	ST6GALNAC4
chr12	13349028	13349724	697	*	6	1.79e-31	1.3e-10	4.23e-08	1.99e-17	0.0866137	0.0345895	EMP1
chr1	205418278	205419747	1470	*	8	1.94e-31	2.18e-15	3.55e-08	1.84e-17	-0.122923	-0.0399032	LEMD1
chr2	98339854	98341557	1704	*	10	2.21e-31	3.42e-11	9.18e-08	2.02e-15	-0.0657699	-0.0283948	ZAP70
chr3	16974160	16974681	522	*	3	2.25e-31	1.4e-06	1.19e-16	9.31e-15	0.095687	0.0303639	PLCL2
chr8	142986283	142986670	388	*	4	2.96e-31	1.25e-16	1.84e-10	9.47e-20	-0.144476	-0.0685682	NA
chr17	38470900	38471064	165	*	2	2.99e-31	3.6e-22	3.46e-13	1.23e-21	0.0885031	0.0774818	RARA
chr6	36665240	36665620	381	*	7	3.13e-31	3.42e-17	2.76e-08	8.03e-19	-0.13394	-0.0619583	NA
chr16	27759451	27761254	1804	*	6	3.22e-31	1.24e-09	4.78e-10	6.17e-15	0.142746	0.0325947	KIAA0556
chr7	2727763	2729725	1963	*	10	3.38e-31	9.66e-08	1.36e-11	5.49e-14	0.0963144	0.0239425	AMZ1
chr12	54762554	54765988	3435	*	10	3.57e-31	1.02e-17	2.51e-09	4.05e-23	-0.130367	-0.0351383	RP11-753H16.3, RP11-753H16.5, ZNF385A
chr9	100068887	100070423	1537	*	13	3.75e-31	7.14e-15	1.38e-05	3.45e-16	-0.155806	-0.0496187	CCDC180, RP11-23J9.4
chr3	151917052	151917645	594	*	3	4.41e-31	5.12e-12	7.43e-17	5.07e-17	0.133047	0.0726497	NA
chr2	202126379	202126492	114	*	3	4.65e-31	8.26e-19	2.09e-12	5.27e-19	0.106691	0.101052	CASP8
chr19	56060880	56061886	1007	*	7	4.69e-31	1.22e-14	1.21e-08	1.79e-17	-0.108308	-0.0606562	NA
chr1	147736190	147737302	1113	*	7	4.88e-31	2.7e-13	1.81e-07	6.59e-18	-0.110264	-0.0494525	NA
chr17	79268988	79269886	899	*	11	5.12e-31	4.47e-08	2.31e-08	2.69e-12	0.0766129	0.0168777	SLC38A10
chr7	27214460	27215610	1151	*	6	5.14e-31	2.11e-11	8.9e-09	3.3e-15	-0.0664861	-0.0295857	RP1-170O19.20, HOXA10
chr17	75537017	75537444	428	*	3	5.18e-31	3.75e-22	3.07e-10	2.67e-21	-0.103206	-0.0797391	NA
chr11	117667189	117668814	1626	*	15	5.2e-31	1.96e-09	6.92e-07	9.55e-15	-0.104281	-0.0149566	DSCAML1
chr4	17787644	17789222	1579	*	3	5.26e-31	1.03e-06	1.93e-16	1.29e-14	0.184937	0.0539415	NA
chr22	40784025	40785124	1100	*	7	6.64e-31	2.59e-11	1.46e-11	1.71e-16	0.103291	0.0372565	ADSL, SGSM3, RP5-1042K10.10
chr11	126322278	126322576	299	*	2	6.89e-31	3.81e-22	1.66e-12	1.52e-21	-0.136562	-0.110433	KIRREL3
chr2	128405953	128407369	1417	*	6	7.7e-31	1.78e-05	6.45e-16	2.1e-13	0.224822	0.027395	GPR17, LIMS2
chr10	3823758	3825398	1641	*	12	8.16e-31	4.07e-10	1.24e-06	3.82e-14	0.125373	0.0388707	KLF6
chr13	30947309	30949446	2138	*	8	1.03e-30	1e-06	4.27e-12	3.92e-14	0.194397	0.0398506	LINC00426
chr1	11862907	11866930	4024	*	31	1.08e-30	2.47e-05	1.73e-12	1.37e-10	0.185889	0.0146162	CLCN6, MTHFR
chr4	114900050	114902039	1990	*	14	1.28e-30	8.35e-07	3.74e-09	7.76e-13	-0.138837	-0.0150093	ARSJ
chr12	52652843	52653637	795	*	3	1.34e-30	1.22e-05	4.64e-15	3.79e-13	0.152122	0.0453639	KRT86
chr17	19313391	19314618	1228	*	10	1.51e-30	2.62e-10	8.04e-08	7.5e-16	-0.1039	-0.0439279	RNF112
chr3	159942181	159943101	921	*	5	1.53e-30	0.00115367	7.22e-12	7.36e-12	-0.111379	-0.0286941	IL12A-AS1
chr16	25060966	25061029	64	*	2	1.65e-30	1.86e-21	7.02e-12	7.6e-21	0.174046	0.159016	RP11-266L9.4
chr7	134463438	134464411	974	*	9	1.71e-30	3.26e-14	1.47e-06	3.1e-16	-0.0870192	-0.0490033	CALD1
chr8	1899127	1901041	1915	*	16	1.72e-30	6.41e-15	2.13e-06	3.94e-16	0.106863	0.0259417	ARHGEF10
chr17	37054349	37054726	378	*	2	1.77e-30	1.4e-11	1.33e-17	5.36e-17	0.117719	0.0505198	LASP1
chr7	2653651	2654530	880	*	7	1.87e-30	9.93e-12	3.9e-12	2.91e-16	-0.209443	-0.0521544	IQCE
chr11	3009206	3011050	1845	*	7	1.91e-30	3.6e-21	1.84e-08	7.32e-22	0.12779	0.0711802	NAP1L4
chr19	660589	661747	1159	*	3	1.96e-30	2.13e-21	1.23e-14	1.75e-24	0.164806	0.0785858	RNF126
chr1	212688417	212689974	1558	*	7	2.02e-30	1.17e-10	2.32e-10	1.52e-16	-0.138619	-0.0550666	NA
chr15	32932941	32934836	1896	*	9	2.24e-30	6.06e-15	9.32e-08	2.74e-17	-0.0835062	-0.0463225	SCG5
chr16	2054079	2055684	1606	*	9	2.48e-30	7.46e-07	1.75e-10	1.92e-15	0.105721	0.013603	ZNF598
chr8	144948315	144948781	467	*	3	2.59e-30	4.15e-13	2.06e-11	9.83e-18	-0.144704	-0.0890753	EPPK1
chr2	96774249	96775238	990	*	3	2.87e-30	1.42e-17	9.65e-14	5.68e-19	-0.14565	-0.0840205	NA
chr16	67430099	67430454	356	*	3	2.92e-30	1.13e-18	1.53e-13	1.65e-19	-0.130147	-0.0768079	ZDHHC1
chr17	77766040	77769065	3026	*	11	3.03e-30	5.49e-11	1.72e-11	1.05e-16	-0.101951	-0.0261643	CBX8
chr1	110733063	110733712	650	*	2	3.28e-30	4.24e-08	9.17e-16	1.14e-14	0.124987	0.0614159	SLC6A17
chr15	80104246	80104644	399	*	2	3.62e-30	9.03e-11	1.55e-17	9.97e-17	0.115847	0.0476292	NA
chr11	65545237	65547889	2653	*	13	3.85e-30	7.19e-10	9.99e-09	2.28e-16	0.107295	0.0257751	AP5B1, AP001266.1
chr5	6765855	6766613	759	*	4	3.92e-30	0.000258024	5.84e-14	5.75e-12	0.114263	0.0228728	RP11-332J15.3
chr16	3161669	3163755	2087	*	13	3.96e-30	9.6e-15	4.61e-06	3.32e-17	-0.0847138	-0.0336343	ZNF205, ZNF205-AS1
chr6	30623775	30624769	995	*	14	4.29e-30	1.17e-11	1.57e-05	3.16e-14	-0.110212	-0.0461012	DHX16
chr19	35701803	35703005	1203	*	4	4.75e-30	4.07e-18	1.02e-11	1.08e-19	0.0731142	0.049986	NA
chr3	150420821	150422018	1198	*	14	5.1e-30	4.23e-06	8.34e-07	5.26e-12	0.117855	0.0252277	RP11-103G8.2, FAM194A
chr16	17490793	17491177	385	*	2	5.49e-30	1.61e-09	3.65e-18	4.82e-17	0.178754	0.0907569	XYLT1
chr11	124647244	124647993	750	*	4	5.81e-30	2.3e-17	6.01e-10	6.87e-19	0.116004	0.0548118	MSANTD2
chr1	159851467	159852345	879	*	3	5.89e-30	4.07e-05	6.49e-17	4.2e-15	0.171302	0.0492531	CCDC19
chr16	75143200	75144986	1787	*	5	6e-30	6.77e-14	5.87e-14	3.76e-22	0.103348	0.0487949	ZNRF1, RP11-252E2.1
chr9	127240269	127240449	181	*	2	6.06e-30	1.66e-08	8.37e-19	1.55e-17	-0.123253	-0.0617804	NA
chr4	151500192	151502309	2118	*	10	6.77e-30	2.24e-06	5.98e-14	1.17e-12	-0.0633034	-0.0180762	RP11-1336O20.2, LRBA
chr20	62167942	62169334	1393	*	12	7.44e-30	3.13e-05	3.58e-08	1.73e-14	0.0873549	0.0275622	PTK6
chr8	144630571	144632821	2251	*	11	8.24e-30	1.26e-13	1.17e-06	3.51e-16	0.117041	0.045226	RP11-661A12.5
chr10	134210861	134212697	1837	*	9	8.62e-30	2.01e-09	2.25e-09	6.96e-15	0.107281	0.0404282	PWWP2B
chr12	2791611	2793097	1487	*	5	1.01e-29	8.43e-12	3.32e-15	3.98e-19	-0.0940907	-0.0129008	CACNA1C, CACNA1C-AS1
chr10	30990538	30991503	966	*	3	1.03e-29	1.81e-14	1.3e-14	6.12e-18	0.148031	0.0620707	SVILP1
chr16	31225350	31226760	1411	*	6	1.04e-29	0.00187056	3.38e-14	6.45e-11	-0.142734	-0.0273599	TRIM72
chr3	13537514	13539059	1546	*	7	1.06e-29	3.11e-11	5.16e-10	2.41e-17	-0.115785	-0.0325715	HDAC11
chr14	107252649	107253669	1021	*	5	1.07e-29	5.29e-22	4.37e-08	8.99e-21	0.132669	0.0992529	NA
chr19	43856494	43858174	1681	*	9	1.14e-29	9.42e-14	4.06e-06	6.66e-17	-0.111856	-0.0635289	CD177
chr8	144597448	144599347	1900	*	5	1.2e-29	1.21e-15	4.86e-12	6.67e-21	0.171094	0.0801332	ZC3H3
chr14	69259640	69264039	4400	*	35	1.56e-29	1.16e-08	3.84e-08	2.18e-14	0.0399852	0.00914067	ZFP36L1
chr6	108882184	108883909	1726	*	5	1.57e-29	2.69e-09	5.7e-10	2.39e-13	-0.0900153	-0.037182	FOXO3
chr3	10276026	10277547	1522	*	5	1.65e-29	7.8e-07	1.77e-15	9.92e-14	-0.0940595	-0.0300481	IRAK2
chr4	1567878	1567939	62	*	2	1.79e-29	4.66e-20	2.47e-14	4.87e-20	0.141052	0.115171	NA
chr7	707728	707796	69	*	2	2.17e-29	3.61e-21	3.62e-12	1.36e-20	0.136767	0.127506	PRKAR1B
chr3	49170498	49171343	846	*	8	2.28e-29	3.56e-10	1.04e-08	4.79e-16	-0.0933326	-0.0330655	LAMB2
chr8	42623686	42624772	1087	*	8	2.32e-29	1.19e-17	6.88e-07	4.13e-18	0.132321	0.0529799	CHRNA6
chr17	75469976	75472168	2193	*	13	2.49e-29	7.74e-13	5.47e-06	1.4e-16	0.0777354	0.0242931	2022-09-09
chr12	53574518	53576022	1505	*	13	2.52e-29	0.000211959	5.67e-09	5.9e-11	0.131788	0.0208859	ZNF740, CSAD
chr9	138999217	138999623	407	*	2	2.53e-29	5.14e-14	7.82e-17	2.44e-17	0.185714	0.0963651	NA
chr10	4116398	4117248	851	*	2	2.56e-29	1.66e-08	4.4e-17	6.3e-16	0.110905	0.0530869	RP11-433J20.1
chr20	35168979	35169886	908	*	9	2.63e-29	3.1e-14	3.87e-09	3.68e-16	-0.128116	-0.0380484	RP5-977B1.7
chr3	195633813	195635437	1625	*	8	2.67e-29	4.14e-10	5.31e-10	6.08e-14	0.171078	0.0316617	TNK2-AS1, TNK2
chr11	2036573	2037124	552	*	4	2.76e-29	3.32e-15	1.21e-08	2.58e-18	-0.118629	-0.0660325	NA
chr8	21988724	21990411	1688	*	8	3.28e-29	6.61e-13	3.7e-06	1.57e-15	-0.10218	-0.0427523	HR
chr13	111829530	111829925	396	*	2	3.37e-29	1.33e-18	1.26e-14	5.41e-19	0.13204	0.1067	ARHGEF7
chr1	235256497	235257141	645	*	6	3.84e-29	5.21e-14	3.58e-11	3.78e-17	-0.0617309	-0.0286355	NA
chr20	47893534	47897451	3918	*	30	4.28e-29	2.5e-12	3.41e-05	2.78e-17	-0.0900813	-0.00825157	ZFAS1, SNORD12C, SNORD12B, SNORD12, ZNFX1
chr9	139556554	139557920	1367	*	6	4.86e-29	5.43e-18	3.38e-06	7.93e-18	-0.148061	-0.0698451	EGFL7
chr1	221068423	221069699	1277	*	6	5.03e-29	7.76e-10	9.04e-09	9.95e-15	-0.149244	-0.0478254	NA
chr21	43346184	43348129	1946	*	9	5.27e-29	8.04e-16	4.89e-09	9.35e-21	0.0898971	0.0432134	C2CD2
chr16	29231144	29232782	1639	*	6	5.49e-29	4.91e-05	2.23e-13	5.11e-11	-0.120068	-0.030915	RP11-426C22.4
chr1	218523671	218524558	888	*	2	5.95e-29	1.05e-08	1.32e-16	1.62e-15	0.0915828	0.0544444	TGFB2
chr1	25290947	25292412	1466	*	17	6.24e-29	2.66e-13	0.00158172	1.81e-13	0.0842268	0.0410726	RUNX3
chr4	15939862	15940897	1036	*	9	6.7e-29	8.96e-14	1.88e-08	5.17e-17	-0.0936527	-0.0421963	FGFBP1
chr9	133567057	133569083	2027	*	11	6.87e-29	9.66e-08	7.15e-07	2.28e-12	-0.112259	-0.0392758	NA
chr1	27667340	27669932	2593	*	14	7.47e-29	9.03e-10	7.73e-10	1.18e-16	0.0557739	0.0143935	SYTL1
chr16	20774219	20775352	1134	*	9	7.57e-29	1.11e-11	3.39e-06	3.72e-15	0.101264	0.0381054	ACSM3, AC004381.7
chr10	116298275	116298560	286	*	3	8.02e-29	9.5e-20	3.99e-10	7.68e-20	0.146784	0.0897796	ABLIM1
chr12	53440686	53443962	3277	*	14	8.33e-29	4.83e-16	6.79e-10	5.76e-21	-0.0803392	-0.0224469	TENC1, RP11-983P16.4
chr1	24228541	24231353	2813	*	10	9.1e-29	6.66e-17	1.25e-05	1.38e-18	-0.10431	-0.0341244	CNR2, RP11-4M23.2
chr19	2041905	2042592	688	*	6	9.52e-29	3.59e-16	4.87e-08	4.95e-20	0.10911	0.0475867	MKNK2
chr6	53530503	53531701	1199	*	11	9.54e-29	9.13e-10	3.2e-06	8.49e-15	-0.0644587	-0.034203	KLHL31
chr7	75702603	75704355	1753	*	5	9.61e-29	1.29e-12	2.79e-15	1.38e-17	-0.0911553	-0.0477409	AC005077.14
chr2	219754761	219754840	80	*	3	9.7e-29	1.36e-17	4.85e-13	2.12e-19	-0.106464	-0.0682805	WNT10A
chr17	75920541	75921293	753	*	2	1.02e-28	1.74e-12	2.75e-16	2.73e-16	-0.129472	-0.0718966	NA
chr19	7711153	7712354	1202	*	5	1.05e-28	4.07e-13	4.2e-10	6.67e-17	-0.146677	-0.0582134	STXBP2
chr20	62475161	62475260	100	*	2	1.15e-28	4.93e-17	1.61e-15	2.87e-18	0.0931765	0.0702036	AL158091.1
chr1	26101245	26102026	782	*	3	1.23e-28	2.59e-15	1.26e-11	7.78e-18	0.113882	0.0870925	MAN1C1
chr8	17219834	17220621	788	*	2	1.27e-28	1.59e-07	1.33e-16	2.17e-15	-0.178817	-0.0910846	MTMR7
chr4	114823338	114823995	658	*	3	1.28e-28	2.08e-05	8.16e-15	5.53e-13	0.158447	0.0498743	ARSJ
chr13	114063553	114065897	2345	*	8	1.28e-28	1.58e-07	1.36e-12	7.69e-13	-0.11948	-0.03102	NA
chr6	15504030	15506085	2056	*	10	1.29e-28	7.56e-10	1.21e-07	1.63e-17	0.107636	0.0363821	JARID2
chr22	30476089	30477270	1182	*	15	1.44e-28	7.06e-13	0.000885011	1.62e-13	-0.0715748	-0.035613	HORMAD2, CTA-85E5.10
chr6	153536139	153536566	428	*	4	1.57e-28	2.13e-12	1.2e-14	1.38e-16	-0.15351	-0.051108	NA
chr3	141086820	141087363	544	*	6	1.59e-28	4.99e-17	3.72e-06	3.72e-17	-0.0863946	-0.0685335	ZBTB38
chr5	175975901	175976342	442	*	7	1.7e-28	6.87e-14	2.25e-07	6.92e-17	-0.0691461	-0.0458757	CDHR2
chr12	6166028	6167147	1120	*	6	1.9e-28	9.37e-08	2.23e-09	4.45e-15	-0.152037	-0.0454332	VWF
chr14	61801201	61802813	1613	*	3	2.03e-28	5.13e-15	5.7e-14	5.17e-17	0.191634	0.11418	PRKCH
chr19	13133343	13134254	912	*	5	2.12e-28	5.85e-13	2.46e-07	2.05e-16	-0.117155	-0.060937	NFIX
chr19	19216451	19217217	767	*	2	2.21e-28	3.78e-19	4.06e-15	1.37e-19	-0.138824	-0.0985656	SLC25A42
chr17	74868220	74869001	782	*	9	2.72e-28	1.67e-09	3.9e-10	7.55e-15	0.0986364	0.0182259	MGAT5B
chr1	6524642	6526718	2077	*	16	2.72e-28	4.25e-05	2e-07	1.05e-08	0.0799668	0.0180433	TNFRSF25, PLEKHG5
chr22	38710725	38712210	1486	*	6	2.74e-28	9.16e-11	8.68e-10	5.01e-15	0.109709	0.0386492	CSNK1E
chr1	40782458	40784323	1866	*	14	2.83e-28	9.66e-07	3.98e-06	2.2e-12	-0.125993	-0.0227837	COL9A2
chr6	32163054	32165917	2864	*	50	2.86e-28	2.75e-06	0.00286271	8.51e-08	-0.0900402	-0.00653138	GPSM3, NOTCH4
chr5	43161643	43161882	240	*	3	2.98e-28	8.72e-12	4.44e-16	1.31e-17	0.16206	0.081211	ZNF131
chr1	209941646	209942726	1081	*	7	3e-28	4.32e-14	3.77e-07	2.59e-16	0.0941963	0.0401657	TRAF3IP3
chr7	50357133	50358935	1803	*	7	3.08e-28	2.84e-17	6.31e-07	2.05e-17	0.115483	0.0579965	IKZF1
chr13	76430188	76430722	535	*	3	3.14e-28	5.39e-13	3.49e-15	1.4e-16	-0.11214	-0.0643819	LMO7
chr3	55001120	55002570	1451	*	6	3.14e-28	2.42e-05	6.89e-14	6.63e-12	-0.153677	-0.0349826	CACNA2D3
chr7	107530674	107532014	1341	*	15	3.15e-28	1.03e-10	6.14e-10	1.3e-12	0.119222	0.0140218	DLD
chr14	55348681	55348869	189	*	2	3.2e-28	1.88e-16	2.26e-16	2.37e-18	0.224374	0.214707	GCH1
chr1	32404326	32405564	1239	*	4	3.23e-28	3.58e-07	2.26e-14	7.42e-14	0.098734	0.0334098	PTP4A2
chr10	85939063	85940248	1186	*	4	3.32e-28	3.51e-12	3.94e-12	6.31e-17	0.0747562	0.0528535	C10orf99
chr11	125365803	125367112	1310	*	12	3.52e-28	1.94e-07	7.97e-08	1.12e-12	-0.102669	-0.0249161	AP000708.1, FEZ1
chr17	7756573	7762416	5844	*	49	3.64e-28	4.09e-10	5.08e-07	1.76e-14	-0.0792146	-0.0100649	KDM6B, TMEM88, CYB5D1, LSMD1
chr2	87883497	87883547	51	*	2	3.7e-28	5.33e-20	3.97e-13	1.11e-19	-0.127346	-0.102284	LINC00152
chr5	156694853	156696520	1668	*	9	3.73e-28	7.76e-16	4.77e-07	3.01e-17	0.117852	0.0494513	CYFIP2
chr20	24853268	24853492	225	*	2	3.78e-28	1.11e-14	5.3e-17	9.05e-18	0.114264	0.0722771	NA
chr19	49976438	49977910	1473	*	14	3.93e-28	1.92e-09	4.02e-09	6.33e-14	0.0777932	0.0154032	CTD-3148I10.9, FLT3LG, CTD-3148I10.15
chr16	50320692	50322156	1465	*	9	4.2e-28	1.32e-08	9.82e-13	6.73e-15	0.115604	0.0164301	ADCY7
chr7	44794762	44796036	1275	*	7	4.44e-28	1.6e-13	9.98e-08	8.26e-16	-0.0774545	-0.0402241	ZMIZ2
chr2	97073539	97074410	872	*	2	5.17e-28	1.14e-13	2.99e-16	8.79e-17	-0.0943737	-0.00886638	NA
chr5	176783738	176785296	1559	*	13	5.21e-28	5.62e-09	3.99e-11	2.33e-16	0.0685773	0.020945	RGS14
chr6	74363449	74364700	1252	*	13	5.98e-28	2.19e-08	5.05e-06	2.46e-12	0.113732	0.0264464	SLC17A5
chr6	149775621	149775853	233	*	2	6.11e-28	9.91e-11	5.16e-18	3.99e-17	0.101004	0.0642904	ZC3H12D
chr10	62332352	62333840	1489	*	11	6.15e-28	4.42e-07	5.73e-11	1.64e-12	0.154002	0.0326139	ANK3
chr16	11230288	11230722	435	*	2	6.16e-28	1.25e-09	2.96e-16	2.27e-15	0.0799486	0.0363262	CLEC16A
chr17	42678919	42679494	576	*	2	6.39e-28	7.69e-13	1.75e-15	7.13e-16	0.182922	0.0635087	NA
chr12	67835705	67837187	1483	*	5	6.47e-28	1.27e-11	4.09e-10	9.49e-16	0.116615	0.0533599	RP11-473M14.3
chr17	80066134	80067151	1018	*	9	7.02e-28	1.37e-12	4.07e-07	3.33e-14	-0.084087	-0.0271814	CCDC57
chr2	241623428	241623770	343	*	4	7.17e-28	5.02e-16	1.64e-08	8.9e-18	0.0945187	0.0531387	NA
chr2	233351921	233354017	2097	*	9	7.19e-28	3.47e-09	4.55e-12	4.29e-15	-0.101015	-0.0298351	ECEL1
chr11	74178114	74179549	1436	*	12	8.09e-28	3.13e-10	2.12e-05	1.43e-14	-0.0851092	-0.0310841	RP11-702H23.4, KCNE3
chr2	47537239	47537713	475	*	2	8.6e-28	2.15e-10	1.68e-16	9.18e-16	0.100066	0.0608332	AC073283.4
chr5	43000303	43001210	908	*	8	9.03e-28	3.23e-18	3.63e-05	1.52e-17	-0.0938763	-0.0552178	NA
chr11	67182488	67184596	2109	*	12	9.06e-28	3.1e-10	4.8e-13	2.69e-20	0.133993	0.0319436	CARNS1, PPP1CA
chr15	90734476	90735422	947	*	4	9.41e-28	6.28e-20	1.65e-07	5.84e-19	0.151321	0.087201	SEMA4B
chr19	49176277	49177693	1417	*	10	9.65e-28	1.46e-16	2.07e-06	1.65e-17	-0.0608859	-0.0358756	SEC1P, NTN5
chr6	30041081	30044259	3179	*	42	1e-27	6.46e-07	2.39e-05	2.69e-10	-0.0763677	-0.0071598	RNF39
chr9	89381669	89382728	1060	*	5	1.07e-27	1.02e-16	2.21e-06	1.19e-17	-0.150705	-0.0816136	NA
chr8	30243930	30245145	1216	*	4	1.13e-27	1.43e-15	2.02e-09	8.27e-18	0.146671	0.070189	RBPMS
chr2	232765174	232765754	581	*	5	1.13e-27	1.71e-15	4.77e-09	3.33e-17	-0.0750317	-0.0362469	NA
chr6	13014491	13015221	731	*	6	1.13e-27	1.12e-17	6.5e-06	4.52e-17	-0.0801971	-0.0478545	PHACTR1
chr14	21489369	21495146	5778	*	43	1.17e-27	4.33e-12	1.6e-05	2.02e-19	-0.089705	-0.0163802	TPPP2, AL161668.5, NDRG2
chr16	67202963	67204010	1048	*	5	1.17e-27	4.17e-12	1.01e-08	2.39e-14	-0.0675055	-0.0335615	HSF4
chr17	42015369	42016535	1167	*	8	1.18e-27	9.55e-07	2.12e-12	4.79e-13	0.0747783	0.02593	RP11-527L4.2
chr16	85482380	85482849	470	*	3	1.2e-27	4.23e-12	1.23e-14	8e-16	0.136034	0.0538329	NA
chr4	3203982	3204843	862	*	4	1.3e-27	2.68e-18	6.01e-10	3.17e-18	0.124802	0.105816	HTT
chr17	76116846	76117767	922	*	5	1.38e-27	1.42e-13	2.83e-08	3.46e-16	0.126803	0.0634626	TMC6
chr16	57643645	57644411	767	*	4	1.43e-27	3.99e-12	4.68e-08	6.93e-17	0.121815	0.0860891	NA
chr7	150497065	150498205	1141	*	15	1.43e-27	1.18e-05	2.31e-09	3.36e-11	-0.0692816	-0.00403277	TMEM176A, TMEM176B
chr4	154124584	154126481	1898	*	11	1.81e-27	1.97e-14	4.72e-06	2.34e-15	-0.108774	-0.0569119	TRIM2
chr19	17487776	17488585	810	*	10	1.88e-27	1.19e-10	1.36e-05	8.5e-14	-0.0810599	-0.0233786	PLVAP
chr10	88714310	88715317	1008	*	3	2.27e-27	1.27e-07	1.95e-15	3.21e-14	-0.0884493	-0.0427403	MMRN2
chr2	219151444	219152657	1214	*	8	2.28e-27	9.22e-08	6.72e-11	2.61e-12	-0.0580607	-0.0151586	PNKD, TMBIM1
chr2	99387621	99388712	1092	*	5	2.38e-27	9.39e-16	4.18e-09	1.49e-17	0.107186	0.0652935	AC109826.1
chr17	41043705	41043969	265	*	3	2.82e-27	6.82e-18	1.02e-09	2.48e-18	-0.0873461	-0.073869	LINC00671
chr8	143406917	143408697	1781	*	7	2.87e-27	2.46e-14	1.31e-06	1.12e-15	-0.0802115	-0.0474426	TSNARE1
chr19	2094327	2096331	2005	*	8	2.95e-27	1.75e-08	1.43e-07	9.69e-13	0.105866	0.0453159	MOB3A
chr4	81109888	81111985	2098	*	9	2.96e-27	3.84e-24	6.68e-05	3.5e-22	-0.14004	-0.0940815	PRDM8, RP11-377G16.2
chr11	67210812	67212322	1511	*	17	2.96e-27	0.00160928	6.26e-08	1.1e-08	0.0634809	0.0109067	CORO1B
chr6	35108605	35109722	1118	*	13	3.13e-27	4.54e-06	1.57e-07	1.36e-12	-0.0855609	-0.0243114	TCP11
chr14	104345945	104347395	1451	*	8	3.32e-27	5.08e-13	2.41e-08	1.78e-15	0.11505	0.050782	CTD-2134A5.4
chr16	2093980	2094700	721	*	7	3.33e-27	4.5e-19	2.28e-06	4.21e-18	-0.0805268	-0.0499681	NTHL1
chr2	240035107	240035894	788	*	2	3.36e-27	2.19e-21	5.7e-14	4.58e-21	-0.173759	-0.160456	HDAC4
chr2	240152476	240153791	1316	*	5	3.46e-27	1.22e-15	4.41e-09	1.75e-17	0.160874	0.106704	HDAC4
chr9	134146104	134147174	1071	*	4	3.51e-27	3.11e-12	1.98e-12	1.2e-15	0.0903164	0.048569	FAM78A
chr13	46680615	46681176	562	*	2	3.51e-27	1.99e-08	5.2e-16	6.14e-15	0.132905	0.0709885	CPB2-AS1
chr2	206947897	206949263	1367	*	4	3.65e-27	0.00366616	4.34e-14	3.13e-11	0.11085	0.0304968	INO80D
chr20	62695853	62697566	1714	*	6	3.86e-27	9.95e-06	1.24e-08	4.93e-12	0.0868478	0.0301445	TCEA2
chr3	52279403	52281290	1888	*	17	3.98e-27	3.6e-13	1.49e-05	1.18e-15	0.0893135	0.0226519	PPM1M
chr9	130639739	130640786	1048	*	12	4.02e-27	4.86e-13	9.54e-05	2.26e-14	-0.127115	-0.0292135	AK1, RP11-203J24.9
chr14	75745020	75747332	2313	*	20	4.6e-27	2.55e-10	3.49e-05	1.75e-12	-0.0825836	-0.00931822	FOS
chr6	167533317	167534251	935	*	2	4.71e-27	2.79e-05	2.82e-16	5.24e-15	0.218224	0.109366	RP11-517H2.6, CCR6
chr10	32606973	32607513	541	*	2	5.8e-27	5.19e-10	7.82e-16	4.17e-15	0.195487	0.104539	EPC1
chr12	57937334	57937454	121	*	3	5.86e-27	1.09e-18	2.75e-11	1.63e-18	0.095888	0.0574598	DCTN2
chr3	46617183	46619364	2182	*	10	6.33e-27	4.92e-17	3.05e-06	2.24e-19	-0.0933929	-0.0565671	TDGF1, LRRC2
chr17	76730931	76731885	955	*	3	6.74e-27	3.2e-21	6.02e-10	2.02e-20	0.145572	0.127694	CYTH1
chr19	680592	681815	1224	*	4	6.92e-27	3.2e-13	4.15e-09	3.76e-16	0.0903725	0.0628057	FSTL3
chr8	21908022	21911974	3953	*	14	7.28e-27	3.55e-19	2.94e-07	8.82e-22	-0.1426	-0.0446113	DMTN
chr19	36004233	36005906	1674	*	9	7.28e-27	1.6e-15	5.64e-05	4.35e-15	-0.0922853	-0.0508764	DMKN
chr4	57623782	57624431	650	*	4	7.36e-27	7.82e-13	4.35e-11	3.34e-16	0.128732	0.0722375	NA
chr7	150656979	150658963	1985	*	5	7.74e-27	7e-16	7.88e-08	5.18e-17	-0.115004	-0.0555669	KCNH2
chr1	9775302	9776661	1360	*	5	8.6e-27	1.14e-11	1.05e-09	1.76e-15	0.0722942	0.0514237	PIK3CD
chr14	106346915	106348699	1785	*	7	8.8e-27	1.3e-15	2.25e-09	1.18e-18	0.14355	0.0780515	IGHD6-25
chr10	95361208	95362344	1137	*	10	8.8e-27	3.92e-05	5.49e-06	1.82e-10	-0.0829855	-0.0197355	FFAR4, RBP4
chr11	2858355	2858621	267	*	2	8.81e-27	1.41e-17	4.81e-14	5.32e-18	-0.152235	-0.107326	KCNQ1
chr1	209858581	209859738	1158	*	6	9.17e-27	1.92e-05	1.33e-08	5.44e-13	0.0845923	0.014327	HSD11B1, RP1-28O10.1
chr22	24890045	24891666	1622	*	20	9.64e-27	1.34e-14	0.00234946	6.6e-14	-0.0766052	-0.0292826	UPB1, ADORA2A-AS1
chr21	47294739	47295375	637	*	4	9.77e-27	2.34e-17	9.02e-09	4.41e-17	-0.10882	-0.0768026	PCBP3
chr17	6922932	6924201	1270	*	7	1.08e-26	8.23e-06	1.89e-11	8.51e-11	-0.0893291	-0.0254907	MIR497HG
chr11	65153757	65154388	632	*	12	1.09e-26	2.48e-11	4.46e-06	3.56e-14	0.0508898	0.0180921	FRMD8
chr8	10640194	10641064	871	*	3	1.16e-26	2.3e-08	1.04e-15	5.43e-15	-0.148556	-0.052917	SOX7, SOX7, PINX1
chr7	150037890	150039479	1590	*	10	1.23e-26	9.81e-07	8.11e-08	1.77e-12	-0.0735325	-0.0170026	RP4-584D14.7, RARRES2
chr1	27930097	27931503	1407	*	12	1.24e-26	5.91e-05	1.72e-08	4.75e-11	-0.108204	-0.0130883	AHDC1
chr7	72838601	72839549	949	*	4	1.31e-26	9.19e-16	2.52e-07	5.14e-17	-0.0682905	-0.0440153	NA
chr16	68771498	68772469	972	*	6	1.31e-26	5.98e-07	1.74e-08	4.73e-13	-0.103315	-0.0446201	CDH1
chr11	67186575	67187352	778	*	3	1.33e-26	1.32e-07	8.14e-14	4.48e-13	0.0616272	0.0296461	CARNS1, PPP1CA
chr5	43033934	43034529	596	*	5	1.48e-26	6.88e-16	3.08e-10	9.94e-17	-0.0644828	-0.0479052	CTD-2035E11.4, CTD-2201E18.3
chr12	47219626	47220197	572	*	13	1.5e-26	1.9e-14	0.000303715	3.24e-14	-0.0729295	-0.03531	SLC38A4
chr21	33865749	33866589	841	*	3	1.53e-26	9.93e-15	1.27e-09	2.44e-16	-0.116215	-0.0694278	EVA1C
chr5	150521167	150521698	532	*	7	1.56e-26	5.89e-15	6.12e-05	1.26e-15	0.133137	0.0842135	ANXA6
chr3	18480242	18481064	823	*	8	1.6e-26	2.14e-14	3.04e-06	8.72e-16	0.121742	0.0661198	TBC1D5, SATB1
chr17	72357992	72359190	1199	*	8	1.64e-26	3.46e-16	1.38e-05	8.8e-17	-0.0628694	-0.0415612	BTBD17
chr19	42429841	42432264	2424	*	6	1.73e-26	1.23e-11	5.19e-09	3.34e-16	-0.15581	-0.0516417	ARHGEF1
chr17	29283870	29284873	1004	*	4	1.74e-26	1.79e-13	7.87e-09	1.38e-15	-0.0959744	-0.0531057	ADAP2, AC091177.1
chr17	17603531	17604184	654	*	6	1.75e-26	2.6e-15	7.04e-07	3.03e-16	-0.108805	-0.0601778	RAI1
chr17	41979281	41980251	971	*	5	1.85e-26	7.32e-14	1.02e-06	9.54e-16	-0.10542	-0.0555525	MPP2
chr7	150628378	150629060	683	*	4	1.86e-26	4.3e-14	5.92e-13	1.31e-16	0.0813418	0.019343	NA
chr3	45052530	45053351	822	*	3	1.88e-26	2.62e-15	5.7e-13	1.04e-20	0.110206	0.0470913	EXOSC7, CLEC3B
chr16	67188147	67190539	2393	*	9	1.95e-26	4.77e-14	7.49e-08	4.85e-19	-0.109825	-0.0485495	TRADD
chr5	130867903	130868214	312	*	3	2.02e-26	2.95e-16	1.58e-12	1.11e-17	0.127275	0.0741051	RAPGEF6, CTC-432M15.3
chr3	183873429	183874556	1128	*	3	2.02e-26	1.51e-08	1.58e-14	9.42e-14	0.201615	0.0699122	EIF2B5, DVL3
chr1	6520354	6521856	1503	*	8	2.13e-26	4.41e-10	1.46e-06	1.05e-13	-0.0887408	-0.0359578	ESPN, TNFRSF25
chr19	18132275	18133184	910	*	3	2.15e-26	2.1e-07	2.46e-14	2.75e-13	0.100224	0.0186833	NA
chr22	46770063	46771084	1022	*	8	2.18e-26	0.000798633	3.65e-10	6.64e-13	0.12631	0.028072	CELSR1
chr4	15778961	15781202	2242	*	15	2.2e-26	5.55e-07	4.82e-06	1.23e-12	0.0810026	0.0187079	CD38
chr7	1959607	1962389	2783	*	10	2.27e-26	1.68e-12	2.51e-14	7.39e-20	0.118957	0.0468012	MAD1L1
chr17	7832479	7834014	1536	*	15	2.3e-26	3.28e-08	6.42e-06	3.09e-12	-0.0708909	-0.0215563	KCNAB3, RP11-1099M24.7, TRAPPC1
chr22	31276838	31278562	1725	*	9	2.39e-26	3.76e-12	4.63e-07	3.83e-14	-0.0577023	-0.0292438	OSBP2
chr14	51295867	51297571	1705	*	11	2.45e-26	1.9e-07	3.89e-07	8.19e-11	0.043558	0.0123927	NIN
chr10	135194997	135195405	409	*	5	2.61e-26	1.49e-10	5.86e-13	3.05e-15	0.121224	0.0187306	PAOX
chr17	17695378	17696257	880	*	6	2.66e-26	1.24e-16	4.8e-08	1.94e-18	0.104234	0.0433151	RAI1
chr9	130473596	130474533	938	*	6	2.77e-26	7.4e-15	1.34e-06	5.67e-16	-0.0856893	-0.0421602	C9orf117, PTRH1
chr11	63687154	63688531	1378	*	6	2.83e-26	4.96e-10	1.75e-08	3.14e-15	-0.147161	-0.0561696	NA
chr16	87736670	87739985	3316	*	14	2.94e-26	4.69e-15	2.1e-06	4.33e-19	-0.111105	-0.031812	KLHDC4, FLJ00104
chr11	940272	941207	936	*	4	2.98e-26	9.23e-13	1.31e-12	1.16e-15	0.0987555	0.0403419	AP2A2
chr3	195538675	195539463	789	*	13	3.02e-26	1.05e-08	4.27e-05	5.07e-12	-0.133455	-0.0363217	MUC4
chr19	40561759	40562722	964	*	14	3.08e-26	3.86e-07	6.24e-11	9.5e-11	0.0682582	0.0180299	ZNF780B, AC005614.5
chr1	27675587	27678015	2429	*	11	3.35e-26	1.02e-12	3.29e-05	1.43e-15	-0.0809842	-0.0361774	SYTL1
chr10	14628103	14628995	893	*	3	3.61e-26	1.22e-14	1.59e-12	3.97e-16	0.109708	0.0822421	FAM107B
chr3	112359488	112360754	1267	*	9	3.77e-26	2.71e-13	2.39e-05	1.07e-14	-0.112088	-0.0594023	CCDC80
chr19	14376389	14376960	572	*	3	3.94e-26	1.86e-18	1.49e-09	8.44e-18	-0.160289	-0.123165	CTD-2189E23.1
chr19	45926585	45927696	1112	*	19	4.15e-26	0.000243188	1.12e-08	6.41e-09	-0.0553487	-0.000993887	ERCC1
chr11	67775236	67777952	2717	*	15	4.17e-26	7.54e-06	5.2e-14	4.36e-13	0.0943594	0.00171237	ALDH3B1
chr16	88563934	88565080	1147	*	6	4.24e-26	7.17e-16	3.52e-09	4.79e-18	-0.0635216	-0.0346191	ZFPM1
chr2	220264753	220265394	642	*	5	4.28e-26	2.95e-16	1.18e-06	6.1e-17	-0.0809982	-0.051373	AC053503.4
chr12	12764255	12765398	1144	*	16	4.32e-26	0.000282459	1.57e-14	2.18e-10	0.108972	0.0107785	CREBL2
chr1	2885085	2885244	160	*	4	4.81e-26	8.86e-17	3.32e-10	6.75e-17	-0.154005	-0.0966026	NA
chr19	1130866	1130965	100	*	2	5.06e-26	1.93e-17	1.82e-12	2.34e-17	0.136611	0.102056	SBNO2
chr14	105398410	105399595	1186	*	6	5.25e-26	1.65e-08	2.96e-09	4.33e-13	-0.0758641	-0.0278051	PLD4
chr2	235392893	235392956	64	*	2	5.35e-26	5.21e-18	2.04e-13	4.16e-18	0.111063	0.0943346	NA
chr12	71030863	71031813	951	*	6	5.53e-26	2.72e-05	3.1e-12	9.06e-13	-0.174869	-0.0397165	PTPRB
chr2	25475140	25476664	1525	*	8	5.53e-26	2.32e-06	1.75e-08	1.09e-11	-0.0806786	-0.0230127	DNMT3A
chr8	21914593	21917015	2423	*	13	5.54e-26	7.54e-16	4.9e-05	5.5e-16	-0.0718273	-0.0340677	DMTN
chr17	55938642	55940530	1889	*	8	5.57e-26	3.47e-10	9.89e-09	7.1e-17	-0.0655866	-0.0233457	CUEDC1
chr3	51988425	51990301	1877	*	6	5.86e-26	4.1e-05	1.12e-12	9.93e-11	0.0969027	0.0162546	GPR62
chr17	78682561	78683457	897	*	6	6.21e-26	3.17e-05	5.67e-15	6.14e-13	0.10953	0.0194259	RPTOR
chr19	46270244	46271408	1165	*	5	6.31e-26	7.5e-15	3.8e-07	6.97e-16	-0.0795573	-0.0518962	AC074212.5, AC074212.6, SIX5
chr6	30859697	30860960	1264	*	18	6.48e-26	9.43e-06	7.74e-05	2.33e-10	-0.100553	-0.0263951	DDR1
chr7	629789	631951	2163	*	8	6.64e-26	3.75e-12	1.57e-08	1.8e-15	0.164672	0.0243744	PRKAR1B
chr10	135190325	135192232	1908	*	28	7.12e-26	1.96e-08	0.00192125	1.62e-09	-0.0632044	-0.00953552	NA
chr17	3847872	3848829	958	*	6	7.13e-26	3.79e-10	5.98e-10	6.04e-16	-0.0967891	-0.0438613	ATP2A3
chr12	94376970	94377082	113	*	2	7.81e-26	2.37e-16	8.02e-15	1.78e-17	0.137096	0.0993646	NA
chr5	148442554	148444109	1556	*	11	8.02e-26	1.87e-12	1.47e-08	2.31e-16	-0.0609036	-0.0268554	CTC-529P8.1, SH3TC2
chr1	12538341	12539376	1036	*	7	8.6e-26	3.02e-06	3.29e-10	4.2e-14	0.13144	0.0358019	VPS13D
chr12	97300410	97301661	1252	*	18	9.07e-26	8.79e-06	1.07e-07	5.79e-10	0.0975539	0.0158678	NEDD1
chr17	46026810	46027572	763	*	3	9.98e-26	4.18e-05	5.52e-13	2.69e-11	0.141056	0.048046	RP11-6N17.9
chr17	61116857	61117437	581	*	2	1.09e-25	4.82e-11	6.23e-15	1.01e-14	0.174541	0.079666	TANC2
chr19	41814592	41817029	2438	*	14	1.13e-25	1.33e-08	4.29e-07	1.23e-11	0.0568177	0.0104617	CCDC97, TGFB1
chr1	207095153	207096833	1681	*	12	1.16e-25	1.69e-11	3.58e-05	3.3e-12	0.0893317	0.0372556	FAIM3
chr1	32264223	32265664	1442	*	10	1.19e-25	8.84e-13	1.22e-07	2.22e-15	-0.0929337	-0.03855	SPOCD1
chr7	732291	733282	992	*	5	1.2e-25	4.56e-14	2.47e-06	1.05e-15	-0.148552	-0.0696494	PRKAR1B
chr1	151805241	151805773	533	*	5	1.29e-25	4.3e-07	2.88e-13	3.25e-13	0.0969305	0.0403494	NA
chr7	964629	966196	1568	*	6	1.39e-25	1.04e-09	1.1e-06	1.86e-14	0.120059	0.0601787	ADAP1, COX19
chr7	27218867	27220839	1973	*	11	1.39e-25	6.38e-05	1.34e-11	4.29e-14	-0.150089	-0.0286485	RP1-170O19.20, HOXA10
chr9	131399265	131400182	918	*	4	1.58e-25	2.08e-06	9.85e-13	1.26e-11	0.097268	0.0159721	WDR34
chr11	65188784	65192550	3767	*	20	1.68e-25	9.08e-14	0.000145071	2.75e-18	0.161133	0.0306095	NEAT1
chr12	56472617	56476000	3384	*	16	1.73e-25	5.24e-11	2.57e-12	4.54e-18	-0.10898	-0.0178481	ERBB3
chr19	16253154	16254516	1363	*	7	1.87e-25	2.02e-12	1.88e-09	1.84e-15	0.0914758	0.012291	HSH2D
chr19	51626986	51628204	1219	*	9	1.95e-25	4.63e-13	1.52e-05	1.92e-14	-0.0925386	-0.0326208	SIGLEC9
chr19	38704515	38704933	419	*	3	2e-25	3.95e-13	1.3e-10	5.48e-18	0.183727	0.119913	DPF1
chr3	127255552	127256188	637	*	4	2.19e-25	6.16e-09	1.73e-12	1.21e-13	0.160642	0.083009	RP11-59J16.1
chr9	136017358	136017755	398	*	2	2.48e-25	1.4e-14	4.68e-14	6.01e-16	0.195508	0.148978	RALGDS
chr6	30227104	30228431	1328	*	40	2.52e-25	0.00683615	0.000930283	2.26e-06	-0.110195	-0.00741839	HLA-L, HCG17
chr2	39355435	39356767	1333	*	3	2.59e-25	4.29e-09	3.83e-12	1.12e-13	0.0959345	0.0539123	Y_RNA
chr2	44585866	44586755	890	*	2	2.61e-25	1.45e-09	1.99e-14	7.87e-14	0.137548	0.0560624	PREPL
chr19	3345576	3346316	741	*	2	2.7e-25	1.83e-07	5.6e-15	7.14e-14	-0.113771	-0.0587739	NA
chr11	17034484	17035779	1296	*	5	2.89e-25	1.81e-10	1.18e-08	2.39e-14	-0.108227	-0.0471448	OR7E14P, PLEKHA7
chr3	194432314	194432892	579	*	3	3.02e-25	7.23e-07	1.3e-15	3.96e-14	0.147885	0.0412768	AC090505.6
chr12	10018275	10020281	2007	*	6	3.03e-25	1.84e-14	3.51e-13	3.48e-21	0.136069	0.0493691	RP11-290C10.1, CLEC2B
chr11	119211440	119212949	1510	*	10	3.04e-25	0.00859637	1.16e-12	9.1e-09	0.10352	0.00822002	C1QTNF5, MFRP, MFRP
chr20	31148066	31148893	828	*	6	3.07e-25	2.36e-13	3.03e-07	8.39e-16	0.0656586	0.0372526	C20orf112
chr5	172409790	172411160	1371	*	14	3.1e-25	4.96e-07	7.78e-13	4.86e-11	0.106003	0.00939548	ATP6V0E1
chr12	52472758	52474047	1290	*	7	3.11e-25	3.38e-10	2.16e-06	9.39e-14	-0.092762	-0.0423714	OR7E47P, RP11-1100L3.7
chr12	66459015	66459807	793	*	4	3.21e-25	9.91e-06	1.66e-14	1.44e-12	0.110965	0.0251133	NA
chr17	79970135	79970313	179	*	3	3.25e-25	5.98e-17	9.21e-09	6.64e-17	-0.0928994	-0.0727246	ASPSCR1
chr6	31759728	31761076	1349	*	20	3.45e-25	0.000188413	2.29e-05	6.25e-09	0.0865296	0.00971041	VARS
chr11	10750074	10750973	900	*	4	3.57e-25	6.49e-13	4.75e-10	1.37e-15	-0.102383	-0.0504384	NA
chr18	70900410	70900435	26	*	2	3.6e-25	1.1e-17	7.73e-13	1.15e-17	-0.121536	-0.107094	RP11-169F17.1
chr1	120904681	120906523	1843	*	8	3.63e-25	5.32e-09	7.72e-08	7.97e-14	-0.0916573	-0.0313745	HIST2H3DP1, HIST2H2BA, RP11-439A17.4
chr17	79484960	79486500	1541	*	9	3.78e-25	1.73e-07	7.9e-08	1.14e-11	-0.108859	-0.0294149	RP13-766D20.2, ACTG1
chr2	64870281	64870490	210	*	2	3.8e-25	4.24e-16	1.14e-10	9.06e-16	0.132786	0.110939	SERTAD2
chr17	934534	935884	1351	*	9	3.81e-25	7.75e-11	1.94e-05	1.04e-12	-0.101464	-0.0433969	ABR
chr20	61866500	61868069	1570	*	13	3.88e-25	1.69e-07	4.7e-06	4.05e-12	-0.10916	-0.0363441	BIRC7
chr13	73649835	73649955	121	*	3	3.9e-25	6.46e-16	1.55e-10	2.66e-17	-0.111723	-0.0785128	KLF5
chr6	30581820	30583082	1263	*	8	3.91e-25	9.81e-09	8.74e-07	4.47e-13	0.0957301	0.0410057	PPP1R10
chr19	41805561	41805850	290	*	2	3.96e-25	5.36e-11	4.81e-16	1.45e-15	0.162227	0.0866883	HNRNPUL1
chr14	106963462	106963876	415	*	6	4.02e-25	4.79e-17	1.65e-05	3.32e-16	0.100353	0.00737634	LINC00221
chr13	99629970	99631109	1140	*	7	4.08e-25	8.84e-08	4.04e-11	1.21e-12	-0.0724359	-0.0224271	DOCK9
chr4	81127819	81128972	1154	*	7	4.14e-25	2.18e-08	8.18e-06	4.63e-13	-0.139013	-0.0537562	NA
chr1	79471984	79473071	1088	*	13	4.58e-25	1.13e-10	2.45e-05	1.69e-13	-0.067329	-0.0245575	ELTD1
chr14	23623480	23625141	1662	*	11	4.96e-25	3.29e-10	7.61e-08	1.62e-13	-0.107843	-0.017618	SLC7A8
chr1	156260918	156261841	924	*	9	5.04e-25	3.82e-12	6.09e-06	1.57e-13	-0.0852664	-0.0460042	TMEM79, C1orf85
chr1	32670241	32671869	1629	*	18	5.13e-25	5.74e-08	3.08e-06	7.08e-10	-0.0447369	-0.00545071	CCDC28B, IQCC, RP4-622L5.7
chr16	27729635	27730610	976	*	8	5.21e-25	1.1e-10	3.84e-07	5.61e-13	-0.0838951	-0.031762	KIAA0556, CTD-2049O4.1
chr9	34651062	34652906	1845	*	6	6.36e-25	3.27e-06	5.37e-11	6.17e-12	-0.175451	-0.0384749	GALT, IL11RA
chr2	45396991	45398381	1391	*	9	6.64e-25	2.13e-12	0.000240483	5.95e-13	-0.146278	-0.0688633	LINC01121
chr5	71803219	71804672	1454	*	7	6.7e-25	3.47e-10	3.91e-08	6.25e-13	-0.0834446	-0.0276977	ZNF366
chr2	114048264	114048973	710	*	4	6.91e-25	6.69e-16	2.51e-10	3.11e-16	-0.0801278	-0.0389005	NA
chr3	151984822	151986799	1978	*	17	7.27e-25	7.91e-07	4.71e-07	1.17e-10	0.0702898	0.0205564	MBNL1, MBNL1-AS1
chr9	139220571	139222968	2398	*	8	7.62e-25	7.34e-13	5.84e-09	1.11e-18	0.0729328	0.0249206	GPSM1
chr3	53786993	53787670	678	*	3	8.07e-25	3.97e-10	1.65e-13	1.26e-14	0.148886	0.0531212	CACNA1D
chr22	19877590	19880135	2546	*	8	8.16e-25	7.63e-14	2.04e-08	1.44e-18	0.133105	0.0315971	TXNRD2
chr1	109849545	109850837	1293	*	9	8.18e-25	1.97e-14	1.66e-05	2.5e-16	-0.0886237	-0.0424593	MYBPHL
chr19	6528291	6528302	12	*	2	8.39e-25	7.34e-18	4.73e-11	2.13e-17	-0.141279	-0.0965974	NA
chr17	38599056	38600305	1250	*	10	8.79e-25	6.87e-07	9.33e-06	1.06e-10	-0.0931936	-0.0193395	IGFBP4
chr19	6752577	6753525	949	*	4	9.3e-25	1.56e-15	7.3e-08	1.14e-15	-0.106118	-0.0729655	SH2D3A
chr10	126314680	126315761	1082	*	5	9.98e-25	5.76e-10	1.5e-10	1.9e-13	0.187635	0.0428415	RP11-12J10.3, FAM53B
chr8	142365315	142366340	1026	*	5	1e-24	1.37e-09	4.08e-12	4.57e-14	0.0925189	0.0242709	CTD-3064M3.3
chr15	78933106	78934580	1475	*	11	1.01e-24	5.13e-09	2.32e-06	1.64e-12	-0.0865598	-0.0207085	CHRNB4
chr16	87756170	87757033	864	*	3	1.02e-24	4.74e-14	4.88e-09	1.33e-15	0.0590465	0.0249908	KLHDC4
chr6	32191210	32192782	1573	*	11	1.05e-24	6.22e-10	3.01e-06	8.03e-12	-0.10646	-0.0335995	NOTCH4
chr17	25957331	25959419	2089	*	7	1.08e-24	3.17e-07	2.61e-11	2.44e-14	0.0567254	0.0224185	AC015688.3, LGALS9
chr14	106354549	106355821	1273	*	3	1.09e-24	5.23e-17	4.46e-11	3.99e-17	0.0891851	0.0832474	NA
chr4	40192546	40195318	2773	*	17	1.11e-24	7.66e-13	1.17e-05	4.25e-16	0.0956208	0.0442751	RHOH
chr1	167090618	167091161	544	*	7	1.12e-24	4.71e-13	6.66e-07	4.33e-14	0.0710253	0.0413815	DUSP27
chr3	69482368	69483290	923	*	6	1.18e-24	9.83e-08	1.6e-09	2.29e-14	0.0916191	0.0292114	FRMD4B
chr1	10722938	10725571	2634	*	9	1.19e-24	2.16e-09	1.24e-10	6.38e-13	-0.0758893	-0.0240749	CASZ1
chr22	26136908	26138429	1522	*	12	1.25e-24	9.89e-09	0.000129069	2.58e-12	-0.0913695	-0.0317033	MYO18B
chr1	95698378	95699865	1488	*	16	1.26e-24	7.22e-08	0.00133595	1.73e-09	-0.074329	-0.0241029	TMEM56-RWDD3, RWDD3, RP11-57H12.3
chr10	43447071	43447618	548	*	3	1.27e-24	3.74e-16	1.96e-10	3.88e-16	-0.188389	-0.103455	NA
chr16	66994879	66995461	583	*	7	1.27e-24	7.15e-13	9.81e-07	1.11e-14	-0.0706117	-0.0374243	RP11-361L15.4, CES3
chr1	27032989	27033343	355	*	2	1.28e-24	3.24e-18	2.16e-10	1.19e-17	0.0640688	0.0554938	ARID1A
chr17	39458879	39459558	680	*	4	1.31e-24	6.54e-05	8.14e-14	1.17e-11	0.125342	0.0285933	KRTAP29-1
chr17	20482829	20483041	213	*	6	1.39e-24	1.21e-15	1.35e-06	1.54e-15	-0.0953916	-0.0511543	CDRT15L2
chr12	93129167	93130178	1012	*	6	1.41e-24	0.0207453	1.35e-14	5.63e-11	0.112631	0.0106579	PLEKHG7
chr17	74137454	74138738	1285	*	7	1.41e-24	2.08e-06	6.1e-10	9.69e-11	-0.118597	-0.0411101	RNF157-AS1, RNF157
chr16	31340340	31342453	2114	*	6	1.51e-24	7.04e-09	7.23e-12	1.89e-12	-0.105479	-0.0365739	ITGAM
chr12	31478420	31480300	1881	*	18	1.63e-24	1.28e-05	6.63e-10	5.14e-09	-0.1129	-0.00685215	AC024940.1, FAM60A
chr6	14271508	14272199	692	*	2	1.64e-24	2.01e-07	1.41e-14	1.67e-13	0.0950872	0.0443543	NA
chr15	45006400	45007854	1455	*	5	1.7e-24	2.56e-21	1.22e-06	4.76e-20	0.142965	0.107041	B2M
chr8	141467699	141469983	2285	*	14	1.71e-24	1.82e-10	5.41e-06	2.92e-13	0.123764	0.0156274	TRAPPC9
chr2	193058172	193058628	457	*	3	2.02e-24	6.47e-11	9.24e-09	2.07e-14	-0.138122	-0.0822998	TMEFF2
chr12	787702	787939	238	*	2	2.05e-24	2.52e-13	6.26e-15	9.58e-16	-0.0996891	-0.0555081	RP11-218M22.2
chr22	37624406	37625461	1056	*	3	2.15e-24	1.06e-10	1.26e-12	1.45e-13	0.102116	0.0540721	RAC2
chr3	51062847	51063126	280	*	2	2.29e-24	5.01e-18	4.63e-10	1.9e-17	0.148075	0.140861	DOCK3
chr4	48908469	48909146	678	*	12	2.34e-24	4.41e-09	3.73e-08	1.5e-12	0.0684304	0.0201387	OCIAD2
chr8	145027207	145029603	2397	*	15	2.35e-24	3.36e-09	7.46e-05	5.43e-14	-0.120263	-0.0246563	PLEC
chr4	140770015	140770596	582	*	3	2.42e-24	1.07e-09	6.12e-10	6.8e-15	-0.111597	-0.0678741	MAML3
chr20	2794627	2796128	1502	*	8	2.46e-24	3.97e-05	6.41e-06	2.06e-11	0.0988024	0.0247809	TMEM239, TMEM239, C20orf141
chr19	54881892	54883207	1316	*	9	2.53e-24	1.27e-07	2.61e-08	2.04e-12	0.0632424	0.017963	LAIR1
chr3	52124234	52124791	558	*	3	2.58e-24	1.08e-10	3.56e-09	5.03e-15	-0.108159	-0.0625396	POC1A
chr16	85261785	85262920	1136	*	4	2.66e-24	3.55e-09	5.14e-13	5.24e-13	-0.0882516	-0.026519	NA
chr12	1738035	1739061	1027	*	9	2.69e-24	2.08e-14	2.95e-05	5.57e-14	-0.0867724	-0.0473577	WNT5B
chr19	38745381	38747378	1998	*	16	2.8e-24	0.000718725	1.35e-10	3.44e-09	-0.0724656	-0.006187	SPINT2, PPP1R14A
chr2	233383670	233385142	1473	*	7	2.98e-24	2.61e-15	4.31e-05	4.62e-15	-0.113099	-0.0643851	NA
chr11	33562503	33564344	1842	*	10	3.01e-24	5.04e-06	4.21e-08	2.5e-11	0.0931496	0.0222645	KIAA1549L
chr20	61434735	61436671	1937	*	9	3.01e-24	1.27e-05	2.24e-10	3.53e-09	0.0940675	0.014057	OGFR, OGFR-AS1
chr11	128599031	128599459	429	*	2	3.19e-24	2.3e-18	4.27e-10	8.97e-18	0.145497	0.138682	FLI1
chr22	20137040	20138628	1589	*	8	3.24e-24	2.57e-09	5.61e-07	2.33e-13	0.107483	0.0429965	AC006547.14
chr1	217306590	217306763	174	*	3	3.48e-24	1.9e-16	3.64e-08	7.27e-16	-0.1293	-0.105582	ESRRG
chr17	36666642	36667782	1141	*	5	3.63e-24	2.15e-08	4.5e-09	1.11e-12	-0.0973894	-0.0369519	ARHGAP23
chr14	93076008	93076432	425	*	2	3.79e-24	5.18e-10	1.03e-14	3.4e-14	0.123421	0.0733312	RIN3
chr17	75445261	75447504	2244	*	12	3.93e-24	1.08e-13	0.000885971	2.58e-13	0.0818191	0.0513685	2022-09-09
chr8	21880845	21883356	2512	*	20	3.93e-24	4.86e-06	1.62e-06	1.45e-10	-0.079069	-0.017498	NPM2
chr2	233807085	233808034	950	*	2	3.95e-24	7.79e-10	6.64e-15	2.7e-14	-0.1375	-0.0725594	NGEF
chr3	57994372	57995782	1411	*	6	4.06e-24	4.42e-09	2.25e-08	1.02e-13	0.136925	0.0435598	FLNB
chr16	89408076	89408567	492	*	5	4.47e-24	6.33e-14	8e-07	2.05e-15	0.0633488	0.0419539	ANKRD11
chr20	2671574	2673604	2031	*	8	4.61e-24	2.88e-09	1.33e-10	4.59e-12	-0.147437	-0.0227972	EBF4
chr11	67810268	67811721	1454	*	11	4.68e-24	5.6e-11	4.48e-06	1.63e-11	-0.0739355	-0.0286258	TCIRG1
chr17	37349785	37351198	1414	*	7	4.96e-24	1.12e-14	1.83e-06	1.67e-15	-0.0876427	-0.0386477	CACNB1
chr17	72897623	72898015	393	*	4	5.34e-24	1.1e-07	1.86e-12	2.46e-14	0.1789	0.0643567	NA
chr9	114936957	114938750	1794	*	11	5.81e-24	3.67e-08	4.39e-06	3.1e-11	-0.0935556	-0.0143703	SUSD1
chr3	186819037	186819780	744	*	3	5.9e-24	5.28e-05	3.23e-13	2.11e-11	0.0643064	0.0157949	NA
chr7	86846535	86849946	3412	*	20	6.09e-24	2.18e-09	6.17e-05	1.31e-11	0.105232	0.0235019	TMEM243, Y_RNA
chr1	25869837	25871814	1978	*	12	6.13e-24	2.67e-08	2.27e-08	2.84e-12	0.0687327	0.0195789	LDLRAP1
chr7	100186642	100187399	758	*	3	6.3e-24	3.62e-06	1.21e-12	2.18e-11	-0.138041	-0.0507012	FBXO24, PCOLCE-AS1
chr2	238977979	238978613	635	*	2	6.61e-24	1.82e-06	3.71e-14	5.15e-13	0.175815	0.0872249	UBE2F-SCLY, SCLY
chr14	100574721	100576771	2051	*	7	6.73e-24	2.36e-09	1.6e-08	8.13e-17	0.0821457	0.0311913	EVL, MIR342, MIR151B
chr17	46651722	46658257	6536	*	50	6.79e-24	2.71e-10	0.000248174	9.26e-16	-0.0916536	-0.0132683	HOXB-AS3, HOXB3, HOXB4, MIR10A
chr18	11308716	11309047	332	*	2	6.93e-24	1.23e-12	4.91e-14	8.03e-15	0.136563	0.0573381	NA
chr20	42573533	42574624	1092	*	9	7.21e-24	2.49e-08	2.08e-06	5.4e-13	0.0807	0.0333757	TOX2
chr16	30195318	30198517	3200	*	13	7.54e-24	5.8e-11	4.11e-08	7.09e-15	0.109268	0.0258046	CORO1A, RP11-455F5.5
chr12	57914632	57916622	1991	*	15	7.59e-24	4.72e-09	6.52e-05	2.63e-10	-0.110642	-0.0183828	MBD6
chr15	101513246	101514483	1238	*	7	7.63e-24	1.18e-13	7.08e-06	1.48e-14	-0.0890925	-0.0502899	LRRK1
chr12	98833359	98833996	638	*	2	7.82e-24	1.62e-08	3.1e-14	2.15e-13	-0.12783	-0.057134	NA
chr19	17515486	17517762	2277	*	13	7.87e-24	3.67e-08	6.61e-11	2.99e-12	0.0810863	0.0319401	CTD-2521M24.9, MVB12A, BST2
chr11	123065246	123066252	1007	*	5	7.92e-24	7.34e-09	1.22e-07	4.29e-12	-0.0900374	-0.0218	CTD-2216M2.1, CLMP
chr21	36262896	36263808	913	*	5	7.96e-24	5.29e-14	7.72e-07	4.46e-14	-0.119029	-0.0619638	RUNX1
chr9	129261375	129262204	830	*	3	8.04e-24	4.12e-14	8.05e-11	8.15e-15	0.107526	0.0049337	MVB12B
chr6	30123191	30124942	1752	*	15	8.04e-24	0.000125464	3.6e-05	8.59e-09	-0.0781357	-0.0273126	TRIM10
chr17	58235778	58236801	1024	*	4	8.12e-24	1.21e-12	8.86e-09	7.66e-15	-0.072458	-0.0466206	CA4
chr1	160768001	160769081	1081	*	4	8.41e-24	1.16e-12	1.64e-09	4.83e-14	0.0924749	0.0591103	LY9
chr13	20988729	20989988	1260	*	6	8.54e-24	4.2e-11	6.29e-06	1.94e-13	-0.075653	-0.0483739	CRYL1
chr2	132152167	132152960	794	*	8	8.65e-24	1.75e-08	5.38e-05	2.14e-12	-0.123293	-0.0375997	MED15P3
chr16	28607531	28609761	2231	*	10	8.84e-24	6.36e-13	5.56e-07	1.19e-14	-0.0713754	-0.04448	SULT1A2
chr14	24550231	24551984	1754	*	9	8.89e-24	8.67e-05	2.66e-08	6.26e-11	-0.100322	-0.0263779	NRL
chr14	99988546	99990181	1636	*	11	8.92e-24	4.91e-07	6.6e-06	3.98e-10	-0.0537254	-0.0234407	CCNK, CCDC85C
chr22	39859545	39860241	697	*	2	9.53e-24	1.22e-07	6.43e-14	6.07e-13	0.162739	0.0823565	MGAT3
chr10	105252720	105253716	997	*	10	9.87e-24	0.000218975	4.19e-07	2.91e-09	-0.0939196	-0.0219374	RP11-225H22.5
chr12	53085125	53087273	2149	*	6	9.95e-24	3.84e-09	1.49e-10	2.44e-14	-0.102693	-0.0217858	RP11-641A6.3, KRT77
chr1	54483806	54484794	989	*	9	1.07e-23	1.99e-09	8.91e-06	2.67e-12	-0.0810074	-0.0323906	LDLRAD1
chr15	74659404	74660563	1160	*	11	1.08e-23	9.69e-09	3.34e-05	5.42e-12	-0.0446646	-0.0177411	CYP11A1
chr10	104627909	104629667	1759	*	16	1.09e-23	0.00107987	2.81e-06	3.99e-09	-0.107777	-0.019592	C10orf32-ASMT, RNU6-372P, AS3MT
chr17	72804065	72804237	173	*	2	1.1e-23	6.68e-15	9.87e-13	1.62e-15	0.0680687	0.0604829	TMEM104
chr8	86099504	86100010	507	*	3	1.11e-23	5.22e-08	2.47e-11	1.79e-12	0.0921417	0.0485062	E2F5
chr15	33360262	33361270	1009	*	11	1.12e-23	0.000243849	1.15e-06	7.62e-09	0.0700357	0.0249448	FMN1
chr14	61747501	61748574	1074	*	11	1.17e-23	4.62e-13	0.000508998	6.36e-13	-0.0808092	-0.0228992	PRKCH, TMEM30B
chr8	22499776	22501100	1325	*	6	1.2e-23	8.22e-12	1.27e-10	2.05e-15	0.136919	0.0546044	BIN3
chr16	2576082	2576370	289	*	3	1.21e-23	1.93e-13	4.36e-11	7.59e-15	0.104631	0.0606927	ATP6C, AMDHD2
chr13	77898407	77900179	1773	*	4	1.27e-23	3.24e-08	5.28e-12	3.02e-13	0.0656776	0.0373347	MYCBP2
chr10	35736755	35737023	269	*	3	1.28e-23	3.23e-16	7.35e-09	5.06e-16	0.166504	0.0900359	CCNY
chr7	128094710	128096196	1487	*	16	1.35e-23	2.9e-06	2.47e-06	7.43e-09	-0.0783887	-0.00699301	RP11-212P7.3, HILPDA, RP11-155G14.6
chr1	1609388	1610660	1273	*	4	1.36e-23	6.31e-14	7.25e-09	1.11e-14	0.152627	0.0552204	SLC35E2B
chr3	32509018	32509543	526	*	9	1.38e-23	1.53e-08	2.8e-07	1.42e-12	0.0582002	0.0240874	CMTM7
chr5	79513269	79514577	1309	*	3	1.39e-23	3.99e-15	2.06e-10	1.11e-15	0.138458	0.0991986	SERINC5
chr12	121615078	121615201	124	*	2	1.41e-23	2.31e-17	4.46e-10	8.1e-17	-0.170467	-0.143107	P2RX7
chr17	30591837	30593034	1198	*	11	1.5e-23	2.51e-06	9.36e-06	7.02e-11	-0.0637946	-0.0118126	NA
chr12	3979037	3979720	684	*	2	1.53e-23	1.07e-07	1.78e-13	1.44e-12	0.131587	0.0709382	PARP11
chr2	127782235	127783370	1136	*	9	1.56e-23	1.57e-05	4.17e-05	2.88e-10	-0.0699871	-0.0225271	RP11-521O16.2, RP11-521O16.1
chr22	38379218	38380983	1766	*	7	1.65e-23	3.24e-12	7.33e-09	1.24e-17	-0.1065	-0.0500721	POLR2F, SOX10
chr3	32022763	32024067	1305	*	17	1.66e-23	3.63e-07	1.79e-06	4.13e-10	-0.110574	-0.013821	ZNF860, OSBPL10
chr7	138482380	138483788	1409	*	11	1.7e-23	2.46e-06	6.1e-06	1.02e-10	-0.0921069	-0.025881	TMEM213, ATP6V0A4
chr8	133772657	133773744	1088	*	7	1.85e-23	2.3e-10	2.95e-06	6.83e-13	0.0831993	0.0256077	TMEM71
chr9	139236663	139237889	1227	*	7	1.87e-23	1.09e-07	2.29e-09	1.26e-11	-0.151498	-0.0371909	GPSM1
chr13	77460298	77461919	1622	*	16	1.89e-23	1.24e-05	8.21e-06	9.6e-09	-0.118456	-0.0196135	KCTD12, AC000403.1
chr6	44630385	44631094	710	*	3	2.3e-23	1.32e-10	7.13e-12	4.31e-14	0.0825505	0.0409368	NA
chr6	31645405	31646976	1572	*	13	2.33e-23	1.9e-06	1.17e-05	8.26e-11	-0.0744537	-0.023432	LY6G5C
chr8	38325725	38326968	1244	*	13	2.4e-23	1.37e-06	7.67e-06	4.55e-11	-0.0825197	-0.017356	FGFR1
chr2	105374275	105375363	1089	*	4	2.52e-23	3.51e-14	1.02e-08	3.56e-16	0.116589	0.0669233	NA
chr10	36964853	36965362	510	*	2	2.57e-23	4.38e-10	4.67e-14	1.04e-13	0.149897	0.0583713	NA
chr3	185742220	185743062	843	*	2	2.87e-23	3.54e-10	4.58e-14	9.5e-14	0.169314	0.0740727	NA
chr22	40437196	40437423	228	*	3	2.89e-23	7.53e-17	1.83e-08	3.81e-16	0.113356	0.0878761	FAM83F
chr6	158437656	158439011	1356	*	14	2.91e-23	2.45e-10	0.00024724	7.59e-11	-0.0442783	-0.0154804	SYNJ2
chr5	131824502	131825495	994	*	3	3.05e-23	2.13e-12	9.17e-08	3.6e-13	0.0972268	0.0689283	IRF1
chr2	231728721	231729917	1197	*	17	3.08e-23	3.75e-08	1.6e-05	8.94e-10	-0.0950627	-0.0156051	ITM2C
chr10	81963408	81967666	4259	*	28	3.15e-23	2.13e-15	1.34e-08	1.16e-21	0.161003	0.00629212	LINC00857, ANXA11
chr17	39968091	39970091	2001	*	25	3.43e-23	1.08e-08	5.43e-06	8.36e-10	-0.0544469	-0.00193703	FKBP10, LEPREL4
chr9	123688715	123689193	479	*	4	3.46e-23	2.7e-12	4.41e-08	8.63e-14	0.121528	0.0651244	TRAF1
chr11	1941544	1943014	1471	*	10	3.46e-23	1.09e-08	5.83e-05	1.04e-10	0.105477	0.0200059	TNNT3
chr19	18759877	18761792	1916	*	11	3.62e-23	1.33e-11	3.67e-07	3.88e-15	-0.0731994	-0.0289326	KLHL26
chr20	3643863	3644719	857	*	9	3.74e-23	8.71e-11	4.2e-06	8.6e-13	-0.0719508	-0.0466683	GFRA4
chr6	6759524	6760140	617	*	6	3.81e-23	1.83e-14	3.07e-06	2.58e-14	-0.0936371	-0.0612006	RP3-470L22.1
chr6	34113293	34115057	1765	*	14	3.87e-23	2.04e-07	1.68e-05	8.04e-10	-0.0778446	-0.0229041	GRM4
chr8	19170080	19170890	811	*	6	3.88e-23	5.62e-09	5.99e-08	1.95e-11	-0.120207	-0.0384933	NA
chr6	117002773	117003752	980	*	4	3.89e-23	8.64e-07	1.18e-09	3.22e-13	0.12609	0.0515032	KPNA5
chr11	44327869	44330958	3090	*	9	3.95e-23	9.47e-15	5.53e-08	1.57e-18	-0.128082	-0.0361684	ALX4
chr15	39921204	39921937	734	*	3	3.97e-23	3.03e-10	1.48e-11	1.44e-13	0.13845	0.0662429	FSIP1
chr1	154577895	154580635	2741	*	10	4.01e-23	8.27e-09	4.18e-06	1.38e-11	0.113151	0.0292202	ADAR
chr9	127265348	127265989	642	*	2	4.26e-23	9.72e-08	5.49e-12	2.52e-11	-0.112995	-0.0538769	NR5A1
chr22	24128528	24129598	1071	*	11	4.27e-23	1.22e-09	2.01e-06	1.51e-10	0.0448826	0.0180928	SMARCB1
chr6	89791780	89792677	898	*	5	4.31e-23	5.12e-06	5.49e-12	2.2e-11	0.156278	0.0316211	PNRC1
chr16	88770361	88772396	2036	*	7	4.46e-23	1.51e-09	2.39e-06	9.48e-11	0.100607	0.0500863	RNF166
chr10	8100286	8103673	3388	*	11	4.47e-23	1.93e-10	1.21e-10	2.54e-17	0.121137	0.0393202	GATA3
chr8	42036450	42038195	1746	*	9	4.58e-23	2.21e-07	1.62e-07	1.28e-10	-0.118906	-0.031104	PLAT
chr17	77923275	77926436	3162	*	19	4.64e-23	3e-15	0.000164962	2.29e-14	-0.0837004	-0.0266099	TBC1D16
chr16	66399746	66400599	854	*	10	4.92e-23	5.1e-14	0.000681062	8.55e-13	-0.0688498	-0.0428868	CDH5
chr17	43306344	43306802	459	*	3	4.97e-23	6.27e-11	3.98e-11	1.24e-14	0.0502383	0.0217176	FMNL1
chr5	58882243	58883504	1262	*	7	5.92e-23	2.01e-12	8.31e-07	3.98e-13	-0.0915904	-0.0401106	PDE4D
chr19	16677097	16677884	788	*	6	5.99e-23	7.09e-11	1.15e-06	2.41e-13	0.0652794	0.0312647	CTD-3222D19.10, CTD-3222D19.2, SLC35E1
chr19	916417	917813	1397	*	10	6e-23	1.17e-05	2.56e-08	2.97e-10	-0.079256	-0.0137245	KISS1R
chr6	29910411	29911836	1426	*	24	6.23e-23	6.93e-05	4.1e-05	1.82e-07	0.126476	0.0275163	HLA-A, HCG4P5
chr6	84140050	84141738	1689	*	14	6.52e-23	0.0469128	2.31e-14	8.17e-09	-0.186854	-0.0170436	ME1
chr6	32158927	32160462	1536	*	10	6.53e-23	1.16e-10	6.42e-05	2.06e-12	0.138556	0.0534126	GPSM3
chr5	58652602	58654193	1592	*	11	6.6e-23	2.68e-12	0.000138551	3.12e-14	-0.111225	-0.0512755	PDE4D
chr4	25236431	25237268	838	*	2	6.65e-23	5.06e-10	1.4e-13	2.52e-13	0.174743	0.0954734	PI4K2B
chr3	173909287	173909493	207	*	2	6.8e-23	5.34e-17	1.31e-09	1.95e-16	0.134658	0.127425	NLGN1
chr13	113659340	113660495	1156	*	6	7e-23	9.01e-09	5.45e-10	2.38e-15	0.128971	0.0398013	MCF2L
chr9	124983482	124984157	676	*	4	7.17e-23	1.98e-12	8.64e-07	9.93e-14	-0.116952	-0.0544737	LHX6
chr4	2136854	2137514	661	*	6	7.49e-23	9.25e-07	1.38e-08	1.07e-11	0.12011	0.0318243	POLN
chr10	91091209	91093005	1797	*	7	7.52e-23	2.59e-10	2.84e-07	1.96e-12	0.0913132	0.0353587	IFIT3, LIPA
chr12	132990445	132991124	680	*	6	7.63e-23	0.000414294	1.09e-08	4.44e-11	-0.131732	-0.0371233	NA
chr10	135120603	135122237	1635	*	13	7.65e-23	0.00145704	1.88e-06	3.14e-07	0.068973	0.0135669	ZNF511, TUBGCP2
chr17	38636300	38638120	1821	*	5	7.93e-23	3.32e-09	6.97e-11	2.51e-12	0.141171	0.0330237	TNS4
chr6	42678314	42678730	417	*	2	8.13e-23	1.84e-11	1.19e-13	5.49e-14	-0.159295	-0.0564588	PRPH2
chr8	134261007	134262768	1762	*	7	8.28e-23	2.74e-11	1.03e-05	4.72e-13	-0.129057	-0.0544699	NDRG1
chr10	12648032	12648526	495	*	4	8.39e-23	4.02e-16	2.33e-07	1.15e-15	0.128709	0.0942889	CAMK1D
chr8	142309197	142310276	1080	*	7	8.7e-23	0.000119942	1.05e-11	5.65e-10	-0.16931	-0.0329213	SLC45A4
chr7	152262007	152262704	698	*	3	9.01e-23	5.75e-08	6.56e-14	4.09e-13	0.147921	0.0577325	NA
chr22	44576268	44577698	1431	*	15	9.27e-23	0.00313609	7.98e-10	1.19e-07	0.0988872	0.0173363	PARVG
chr7	2556531	2558891	2361	*	19	9.32e-23	1.02e-08	7.92e-07	1.4e-13	-0.0566599	-0.0156281	LFNG
chr16	89022688	89025547	2860	*	10	1.03e-22	2.15e-14	2.4e-07	6.65e-18	0.115232	0.0275702	CBFA2T3
chr15	40615100	40616030	931	*	4	1.05e-22	5.34e-07	1.11e-09	7.68e-12	-0.0942246	-0.033946	NA
chr1	149399174	149400352	1179	*	9	1.13e-22	6.73e-08	6.13e-07	7.46e-13	-0.0727346	-0.0238518	RP5-998N21.7, HIST2H2BB, RP5-998N21.10, HIST2H3PS2
chr1	40098251	40099370	1120	*	8	1.15e-22	3.81e-11	4.5e-06	2.57e-13	-0.0838886	-0.0356953	RP1-144F13.3, HEYL
chr5	128795058	128796168	1111	*	11	1.16e-22	0.000535188	4.75e-06	7.97e-08	-0.10639	-0.0179133	ADAMTS19, ADAMTS19-AS1
chr7	4808895	4809628	734	*	2	1.21e-22	1.03e-09	6.06e-13	9.83e-13	0.11065	0.0580761	FOXK1
chr3	13520256	13523356	3101	*	36	1.25e-22	5.67e-10	0.000175459	9.26e-12	-0.0553134	0.00364232	HDAC11, HDAC11-AS1
chr12	74931535	74933395	1861	*	10	1.28e-22	2.24e-06	9.95e-06	2.41e-09	0.059446	0.0158316	ATXN7L3B, RP11-56G10.2
chr13	40761585	40762469	885	*	7	1.36e-22	1.87e-13	1.27e-05	2.7e-13	0.08118	0.0465619	LINC00332
chr1	154988721	154989197	477	*	2	1.42e-22	1.5e-05	3.29e-13	4.61e-12	0.151783	0.0750921	ZBTB7B
chr1	7705567	7706193	627	*	3	1.46e-22	2.92e-10	1.61e-11	6.24e-14	0.0889985	0.0472481	CAMTA1
chr17	47651453	47652515	1063	*	6	1.46e-22	5.73e-12	2.16e-06	3.31e-13	-0.0890716	-0.0446279	RP5-1029K10.4
chr16	67223733	67225437	1705	*	8	1.48e-22	5.24e-10	6.38e-09	2.91e-12	-0.0799972	-0.0273972	EXOC3L1
chr11	96071506	96072706	1201	*	4	1.62e-22	6.83e-17	8.39e-07	6.73e-16	0.0928921	0.0623454	MAML2
chr3	193987426	193989356	1931	*	8	1.66e-22	1.36e-11	6.58e-06	3.4e-13	-0.0534084	-0.0306143	NA
chr12	124864528	124865130	603	*	8	1.74e-22	3.55e-15	0.000639583	1.32e-13	-0.0743233	-0.0596387	NCOR2
chr3	158449915	158451358	1444	*	10	1.75e-22	6.17e-05	1.62e-08	3.15e-09	-0.117746	-0.0205486	MFSD1, RP11-379F4.4, RARRES1
chr1	1982434	1983774	1341	*	5	1.81e-22	3.65e-09	2.29e-08	1.75e-13	-0.0679282	-0.0301694	PRKCZ
chr19	17664088	17664484	397	*	2	1.89e-22	2.61e-16	1.97e-10	6.62e-16	-0.114918	-0.111406	FAM129C
chr19	14223520	14225959	2440	*	13	1.94e-22	7.78e-09	2.35e-05	1.93e-13	-0.0577565	-0.016309	PRKACA
chr14	93159025	93159257	233	*	2	1.96e-22	7.33e-08	8.88e-15	9.59e-14	0.0938169	0.0444243	NA
chr10	70321243	70322442	1200	*	11	2e-22	5.61e-05	2.26e-09	2.82e-10	-0.0708928	-0.00924997	TET1
chr1	201617042	201619900	2859	*	15	2.05e-22	2.61e-10	5.92e-06	5.34e-17	-0.161171	-0.0369191	NAV1
chr17	1477843	1479834	1992	*	9	2.05e-22	7.94e-13	8.61e-06	4.23e-13	-0.0896594	-0.044393	SLC43A2
chr5	16615081	16618061	2981	*	19	2.08e-22	5.97e-16	6.12e-05	3.64e-19	0.112416	0.0337484	RP11-260E18.1, CTC-461F20.1, FAM134B
chr5	18745861	18746288	428	*	3	2.15e-22	2.21e-14	2.25e-08	8.07e-15	0.133226	0.0951367	CTD-2023M8.1
chr17	2833657	2834545	889	*	3	2.19e-22	7.14e-09	4.32e-14	1.69e-13	-0.0838875	-0.0168752	RAP1GAP2
chr6	31743769	31747433	3665	*	50	2.26e-22	1.47e-06	0.00131189	1.65e-07	0.0618806	0.000922056	VWA7, VARS, Y_RNA
chr17	39471414	39472552	1139	*	10	2.31e-22	8.75e-10	2.26e-08	2.47e-12	-0.060271	-0.0257741	KRTAP17-1
chr12	57871693	57874933	3241	*	13	2.34e-22	6.65e-13	1.46e-08	3.26e-16	0.108433	0.0277547	MARS, ARHGAP9
chr9	132758085	132758559	475	*	2	2.46e-22	1.65e-16	2.27e-10	4.51e-16	0.118875	0.0768726	FNBP1
chr2	169652805	169653384	580	*	4	2.5e-22	4.9e-12	3.83e-08	7.62e-14	-0.0458022	-0.0249581	NOSTRIN
chr10	73516760	73518235	1476	*	7	2.63e-22	1.55e-10	4.69e-07	2.27e-12	0.0864745	0.0413109	CDH23, C10orf54
chr14	103464954	103465628	675	*	2	2.65e-22	3.99e-08	8.89e-13	4.46e-12	-0.112973	-0.0592832	CDC42BPB
chr22	43525330	43525679	350	*	3	2.97e-22	8.86e-09	2.83e-11	2.92e-14	0.106435	0.0616933	BIK
chr10	30726531	30726899	369	*	3	2.99e-22	3.86e-16	2.98e-07	2.95e-15	0.115601	0.0716547	MAP3K8
chr1	160832558	160834267	1710	*	8	3.16e-22	7.11e-11	6.13e-07	1.75e-13	-0.0947622	-0.0480529	CD244
chr1	51700514	51702078	1565	*	10	3.33e-22	0.000140455	1.72e-12	4.14e-10	0.134831	0.017423	RNF11, RP11-296A18.3
chr13	114908155	114909333	1179	*	6	3.43e-22	1.63e-14	1.22e-07	3.26e-16	0.100846	0.0649931	NA
chr6	32846924	32847845	922	*	22	3.45e-22	1.78e-08	0.000492158	1.4e-09	-0.0797939	-0.038408	PPP1R2P1
chr2	99385657	99386598	942	*	4	3.56e-22	1.23e-10	9.81e-10	4.62e-13	0.162267	0.0883757	AC109826.1
chr8	1721104	1721724	621	*	5	3.59e-22	5.44e-07	1.16e-07	4.35e-12	0.180183	0.0714654	CLN8
chr7	138458827	138459617	791	*	4	3.79e-22	8.7e-05	2.77e-13	2.18e-11	-0.0965028	-0.0345615	ATP6V0A4
chr17	9548894	9550545	1652	*	12	3.79e-22	3.81e-06	1.09e-05	9.38e-10	-0.0904232	-0.0300976	USP43, RP11-55L4.1
chr15	72489609	72491290	1682	*	10	3.88e-22	4.35e-08	3.72e-07	1.02e-11	-0.0875145	-0.0205687	GRAMD2
chr19	3687751	3688477	727	*	5	3.89e-22	6.26e-11	2.36e-10	7.34e-14	0.0902595	0.0384791	PIP5K1C
chr7	129629586	129629691	106	*	2	3.91e-22	1.8e-07	1.99e-15	2.76e-14	0.187127	0.0942086	RP11-306G20.1
chr5	169740386	169740799	414	*	2	3.91e-22	7.7e-10	1.32e-11	7.49e-12	0.117264	0.0839356	NA
chr14	24820950	24822115	1166	*	7	4.05e-22	4.49e-08	1.92e-08	9.78e-12	-0.080208	-0.0373615	RNU6-802P
chr17	49242163	49244169	2007	*	21	4.12e-22	2.91e-08	4.28e-05	1.12e-08	-0.0859161	-0.0115299	NME1-NME2, NME2
chr6	43969136	43970294	1159	*	4	4.13e-22	1e-07	4.39e-10	5.18e-11	-0.0842353	-0.0280863	C6orf223, RP5-1120P11.1
chr11	71936303	71937515	1213	*	3	4.13e-22	3.8e-06	2.52e-10	1.2e-09	0.0685492	0.0241259	INPPL1
chr8	103596294	103597179	886	*	2	4.36e-22	1.34e-08	1.95e-13	9.55e-13	0.187553	0.09653	NA
chr1	24126194	24128432	2239	*	19	4.4e-22	1.97e-06	3.74e-05	1.92e-08	-0.055736	-0.00106067	GALE, HMGCL
chr19	30862847	30863349	503	*	5	4.44e-22	1.08e-08	1.15e-10	5.61e-12	-0.148145	-0.0513953	ZNF536
chr11	2919689	2923808	4120	*	46	4.52e-22	7.25e-11	0.00640113	1.87e-11	-0.0992323	-0.0169969	SLC22A18, SLC22A18AS
chr17	55827832	55828629	798	*	5	4.59e-22	4.02e-14	6.47e-07	4.99e-14	-0.122826	-0.0844759	NA
chr17	80188674	80190154	1481	*	13	4.61e-22	2.9e-13	0.00119666	3.59e-12	-0.0734482	-0.0223864	SLC16A3
chr1	11741841	11743020	1180	*	3	4.83e-22	4.47e-09	5.23e-10	4.03e-12	-0.139074	-0.056748	MAD2L2
chr19	55998065	55999593	1529	*	7	4.83e-22	0.000776048	1.58e-11	4.13e-10	-0.0880576	-0.0248479	NAT14
chr15	101567374	101568393	1020	*	4	4.85e-22	7.29e-12	2.14e-08	2.21e-13	-0.13485	-0.0612888	LRRK1
chr8	143925513	143926325	813	*	3	5.09e-22	1.26e-07	1.23e-12	5.78e-13	0.133256	0.064053	GML
chr1	154473340	154474530	1191	*	7	5.18e-22	4.49e-05	1.34e-08	1.99e-09	-0.138369	-0.0261147	SHE
chr16	57661299	57663153	1855	*	16	5.46e-22	1.17e-09	9.33e-05	7.78e-10	-0.0618217	-0.0174294	GPR56, RP11-405F3.5
chr2	190522601	190523706	1106	*	4	5.51e-22	1.29e-15	3.19e-06	7.26e-15	0.10532	0.0399473	NA
chr1	205560943	205563162	2220	*	15	5.51e-22	9.06e-09	2.32e-08	7.47e-13	0.105772	0.0183717	MFSD4
chr4	3370988	3372206	1219	*	14	5.9e-22	1.38e-05	3.84e-05	3.86e-09	0.0981122	0.0305935	RGS12
chr2	232393064	232393816	753	*	4	5.96e-22	3.54e-11	2.15e-09	3.06e-13	0.0704609	0.0354847	NMUR1
chr17	47090616	47091521	906	*	5	6.14e-22	0.000225443	6.08e-13	1.67e-10	-0.0876495	-0.0226629	IGF2BP1, RP11-501C14.6
chr16	29606618	29607030	413	*	4	6.22e-22	3.63e-06	3.71e-12	2.82e-12	0.210694	0.0572462	NA
chr5	106724064	106725094	1031	*	4	6.33e-22	0.000344761	2.92e-12	3.05e-10	0.0927064	0.0192564	EFNA5
chr5	131720879	131721152	274	*	2	6.53e-22	3.69e-10	2.75e-14	6.54e-14	0.15665	0.0709477	SLC22A5
chrX	46937375	46938229	855	*	9	6.57e-22	1.96e-09	6.46e-06	7.8e-12	-0.116585	-0.0557552	RGN
chr22	20877854	20879219	1366	*	6	6.62e-22	1.28e-05	8.1e-11	7.56e-11	0.156493	0.0358205	MED15, AC007050.17
chr11	67207498	67208062	565	*	7	6.75e-22	4.15e-12	0.00017304	6.11e-12	0.0633154	0.0448842	CORO1B
chr11	59822727	59824161	1435	*	11	6.98e-22	6e-13	0.000138717	1.22e-12	-0.110725	-0.0690716	MS4A3
chr10	8373416	8374400	985	*	6	7.06e-22	3.27e-08	4.09e-07	1.41e-11	0.131277	0.0599912	NA
chr17	18149890	18151277	1388	*	7	7.06e-22	2.95e-06	3.25e-05	5.58e-10	-0.167865	-0.0523004	FLII
chr1	226067900	226071684	3785	*	20	7.23e-22	7.16e-08	1.09e-11	1.32e-16	0.150026	0.0149323	TMEM63A
chr4	38524849	38526047	1199	*	7	7.41e-22	4.75e-12	6.44e-06	4.15e-13	-0.129024	-0.0744795	NA
chr7	1095701	1097382	1682	*	13	7.55e-22	0.000313962	3.14e-05	1.17e-07	0.0556556	0.00706726	GPR146, C7orf50, RP11-449P15.1
chr11	69285633	69287142	1510	*	11	7.69e-22	2.32e-11	0.000120667	1.26e-11	-0.0911174	-0.0392075	NA
chr20	39766360	39768095	1736	*	9	8.09e-22	1.04e-07	1.2e-07	6.92e-11	0.142754	0.0363733	PLCG1, RP1-1J6.2
chr2	177355072	177356448	1377	*	7	8.14e-22	2.85e-13	1.13e-06	1.84e-13	0.141727	0.0181315	NA
chr12	41581184	41582362	1179	*	11	8.15e-22	1.85e-07	2.61e-06	6.12e-10	-0.0874268	-0.0167901	PDZRN4
chr3	187086147	187087086	940	*	5	8.31e-22	3.14e-11	8.23e-10	8.43e-13	0.117048	0.0391155	RTP4
chr13	21009140	21010418	1279	*	7	8.31e-22	2.32e-10	3.42e-06	1.25e-11	-0.140903	-0.0622102	CRYL1
chr5	157098338	157099197	860	*	9	8.39e-22	7.53e-06	1.94e-08	6.18e-09	-0.0760243	-0.0153772	C5orf52, SOX30
chr3	154829011	154829128	118	*	3	8.41e-22	6.75e-13	7.54e-09	8.06e-15	0.160488	0.097359	MME
chr12	58150264	58151113	850	*	4	8.41e-22	1.62e-08	1.36e-09	2.62e-12	-0.121157	-0.0401666	2022-03-09
chr8	142449193	142450415	1223	*	4	8.49e-22	2.78e-11	3.33e-10	2.16e-13	0.0538273	-0.00521664	MROH5
chr2	95740362	95740682	321	*	2	8.65e-22	1.23e-15	1.55e-10	2.42e-15	0.0908054	0.080573	NA
chr19	2986835	2987337	503	*	3	8.66e-22	6.32e-15	2.93e-08	9.39e-15	-0.0753273	-0.0549631	TLE6
chr6	33172333	33176267	3935	*	45	8.95e-22	1.53e-07	0.000178873	1.21e-08	-0.0947418	-0.00130427	HSD17B8, MIR219-1
chr21	43481772	43482721	950	*	4	9.03e-22	1.99e-05	1.01e-10	1.47e-09	0.0958046	0.0295405	NA
chr9	93715550	93716207	658	*	2	9.42e-22	3.7e-10	6.57e-13	6.86e-13	0.109249	0.0416117	NA
chr7	51207974	51208083	110	*	2	9.64e-22	1.41e-15	1.15e-10	2.53e-15	0.0914235	0.0913669	COBL
chr10	74020976	74021432	457	*	3	1.02e-21	3.14e-07	1.46e-12	1.31e-11	-0.154098	-0.0487096	NA
chr17	79030294	79031712	1419	*	11	1.03e-21	3.91e-08	0.000123344	5.61e-10	-0.0679134	-0.0273914	BAIAP2
chr17	7906521	7907755	1235	*	5	1.08e-21	3.35e-07	1.16e-06	3.95e-10	-0.110896	-0.0371272	GUCY2D
chr9	140196785	140197890	1106	*	10	1.11e-21	6.25e-07	9.59e-07	1.19e-09	-0.0689192	-0.0168657	NA
chr6	111532265	111532870	606	*	3	1.12e-21	2.9e-08	2.45e-11	5.2e-13	0.112212	0.0488375	SLC16A10
chr17	38170632	38171697	1066	*	8	1.13e-21	1.13e-09	1.72e-05	2.49e-12	-0.0830378	-0.0390956	CSF3, RP11-387H17.6
chr17	37330925	37331628	704	*	6	1.13e-21	1.02e-05	1.29e-08	4.64e-12	-0.098677	-0.0315754	RP5-906A24.2, CACNB1
chr6	129965800	129966801	1002	*	3	1.15e-21	1.48e-12	4.3e-09	2.87e-14	-0.0996854	-0.0650806	ARHGAP18
chr22	18188512	18189443	932	*	6	1.2e-21	2.38e-07	2.95e-09	1.2e-11	0.129455	0.0381696	BCL2L13
chr6	32060681	32062393	1713	*	10	1.22e-21	2.27e-05	1.06e-07	1.79e-09	-0.0603108	-0.0225527	TNXB
chr5	252410	252699	290	*	3	1.23e-21	7.57e-15	1.54e-07	2.78e-14	0.0592905	0.0506895	SDHA
chr22	43653574	43654240	667	*	2	1.26e-21	2.31e-15	4.06e-11	2.87e-15	0.129742	0.0979477	SCUBE1
chr17	59493993	59494444	452	*	5	1.36e-21	8.45e-10	2.36e-08	1.56e-12	-0.131458	-0.0457898	NA
chr6	30104295	30105198	904	*	11	1.42e-21	1.21e-07	2.9e-05	1.47e-10	-0.0982578	-0.0271856	TRIM40
chr16	609031	609989	959	*	6	1.59e-21	9.17e-05	2.64e-09	9.15e-11	-0.0882315	-0.0271091	NA
chr17	45949677	45949878	202	*	5	1.62e-21	9.02e-14	2.64e-07	6.23e-14	-0.0774905	-0.0560985	NA
chr11	124608371	124609941	1571	*	7	1.62e-21	5.66e-05	4.04e-10	2.53e-10	-0.0798295	-0.0180594	NRGN
chr20	55967103	55969253	2151	*	9	1.63e-21	4.45e-10	3.33e-05	1.18e-11	0.0867025	0.0394188	RBM38, RP4-800J21.3
chr1	33336611	33338410	1800	*	10	1.63e-21	1.07e-05	4.58e-07	7.51e-09	-0.0624215	-0.015403	FNDC5
chr2	201725800	201727403	1604	*	4	1.69e-21	3.03e-10	8.1e-09	1.76e-11	0.0943292	0.0614029	CLK1
chr6	139454141	139454928	788	*	4	1.72e-21	6.22e-06	8.83e-13	2.02e-11	0.127186	0.0345916	NA
chr4	48831680	48833305	1626	*	19	1.74e-21	1.63e-05	2.02e-05	4.03e-08	-0.103087	-0.00810312	OCIAD1
chr12	52241946	52242807	862	*	5	1.83e-21	4.23e-05	2.83e-10	1.65e-09	-0.0968112	-0.0184642	RP11-923I11.5
chr4	40631741	40633572	1832	*	17	1.83e-21	8.87e-08	0.00290822	2.76e-09	-0.0816975	-0.0226778	RBM47
chr8	29886083	29886272	190	*	2	1.86e-21	1.24e-07	7.74e-14	7.17e-13	0.125959	0.0606873	MAP2K1P1
chr1	184355025	184356162	1138	*	9	1.88e-21	6.82e-06	2.2e-08	6.66e-09	-0.0912964	-0.018222	RP11-382D12.2
chr1	151877608	151878061	454	*	2	2.02e-21	1.11e-10	6.47e-13	3.99e-13	0.158173	0.0977134	THEM4
chr17	25813312	25813928	617	*	2	2.12e-21	1.09e-06	3.82e-13	4.18e-12	0.11571	0.0532072	KSR1
chr8	131260206	131261086	881	*	2	2.18e-21	1.7e-07	2.37e-13	2.02e-12	0.155781	0.0831687	ASAP1
chr11	63655397	63656342	946	*	9	2.3e-21	7.02e-07	2.47e-05	3.41e-10	0.0560983	0.0236168	MARK2
chr9	135362421	135363101	681	*	4	2.34e-21	5.51e-07	3.21e-10	6.84e-11	0.185411	0.0773801	C9orf171
chr12	108991777	108992682	906	*	7	2.35e-21	1.64e-06	7.34e-09	9.02e-12	-0.0900564	-0.0310361	TMEM119
chr10	46970584	46971908	1325	*	11	2.37e-21	1.97e-08	6.67e-05	5.14e-10	-0.107162	-0.0265459	SYT15
chr5	32098550	32100888	2339	*	9	2.4e-21	7.88e-14	7.03e-10	5.51e-18	-0.0815418	-0.0308403	PDZD2
chr10	69372655	69373205	551	*	2	2.44e-21	1.23e-09	6.55e-13	1.11e-12	0.0694363	0.0543652	CTNNA3
chr19	46806117	46808123	2007	*	12	2.48e-21	7.5e-10	0.000255292	3.07e-10	-0.126927	-0.0526542	HIF3A
chr2	218842585	218844202	1618	*	9	2.6e-21	1.88e-12	0.000246053	1.2e-11	-0.125131	-0.0602016	AC010136.2, TNS1
chr11	67250164	67251939	1776	*	11	2.61e-21	5.8e-06	0.000134719	1.69e-08	0.0973895	0.0228508	AIP
chr13	51185590	51186493	904	*	2	2.63e-21	2.39e-11	3.85e-13	1.35e-13	0.163644	0.0674399	DLEU1
chr17	79303434	79304801	1368	*	15	2.66e-21	7.64e-12	0.00441681	2.57e-10	-0.0593027	-0.0261247	TMEM105
chr16	3155859	3156652	794	*	7	2.67e-21	1.89e-05	5.06e-07	3.42e-09	0.0590731	0.0173463	NA
chr3	152040761	152041502	742	*	2	2.7e-21	1.76e-07	5.05e-13	3.94e-12	0.0819168	0.0530306	MBNL1
chr6	43611478	43612908	1431	*	8	2.75e-21	1.97e-12	5.81e-06	9.25e-13	-0.0684713	-0.03324	RSPH9
chr17	46034455	46036419	1965	*	11	2.75e-21	6.49e-10	1.58e-05	1.16e-12	-0.0692042	-0.0241295	RP11-6N17.9, PRR15L
chr11	94882447	94884121	1675	*	8	2.75e-21	2.57e-08	3.87e-05	8.29e-11	-0.0858478	-0.0402408	RP11-712B9.2
chr11	70289549	70289959	411	*	5	2.76e-21	5.63e-11	3.75e-10	1.53e-12	-0.0917214	-0.0415218	NA
chr6	30568139	30569211	1073	*	12	2.88e-21	1.1e-07	1.89e-06	7.02e-10	0.0751596	0.000115013	PPP1R10
chr5	43557135	43558398	1264	*	11	2.98e-21	0.000611675	6.84e-12	5.16e-09	0.125605	0.0137727	PAIP1
chr22	22006201	22007633	1433	*	11	3.02e-21	6.51e-09	0.000121191	2.53e-10	-0.0562218	-0.0174789	PPIL2, MIR301B, MIR130B
chr2	27664658	27666036	1379	*	12	3.08e-21	2.72e-12	0.00415028	2.09e-11	-0.118455	-0.0596923	NRBP1, KRTCAP3
chr17	29886672	29887767	1096	*	6	3.12e-21	9.2e-07	5.77e-07	1.59e-10	-0.0644729	-0.0262526	MIR193A
chr17	77893046	77893850	805	*	7	3.14e-21	4.49e-08	4.04e-08	1.44e-10	-0.0703356	-0.0309315	RP11-353N14.4, RP11-353N14.5
chr17	46604235	46604774	540	*	4	3.18e-21	1.46e-08	7.37e-12	5.57e-12	-0.123538	-0.0445416	NA
chr17	71308194	71308806	613	*	11	3.2e-21	1.55e-07	2.59e-05	2.43e-09	-0.0656626	-0.0115091	CDC42EP4
chr11	45824647	45826681	2035	*	20	3.29e-21	2.25e-09	0.00431082	6.99e-10	-0.0544233	-0.0175972	SLC35C1
chr12	8024851	8026515	1665	*	18	3.5e-21	0.000388291	1.63e-09	1.7e-08	-0.095071	-0.0140843	SLC2A14
chr10	134983383	134984426	1044	*	8	3.64e-21	6.97e-07	3.53e-05	9.06e-11	0.079307	0.0198349	KNDC1
chr6	33280052	33285075	5024	*	101	3.74e-21	0.00018664	0.0446825	1.08e-05	-0.0610708	-0.00372076	TAPBP, ZBTB22
chr14	93119896	93120784	889	*	2	3.89e-21	1.22e-15	1.66e-11	1.31e-15	0.112364	0.0875143	RIN3
chr6	11778902	11779941	1040	*	6	4.11e-21	4.55e-14	9.22e-07	4.71e-14	-0.0842754	-0.0546084	ADTRP
chr1	26871583	26872525	943	*	5	4.12e-21	1.24e-09	2.66e-09	3.6e-13	0.0961131	0.0314015	RPS6KA1
chr10	11191659	11192344	686	*	4	4.13e-21	2.58e-10	4.04e-09	3.11e-13	0.0987383	0.0440004	CELF2
chr12	22696567	22698268	1702	*	16	4.18e-21	0.00687042	1.83e-08	1.53e-06	0.0599236	0.00457103	C2CD5
chr22	36763626	36765394	1769	*	5	4.29e-21	4.4e-16	2.05e-11	1.55e-21	0.141301	0.068732	MYH9
chr17	14206225	14208363	2139	*	16	4.29e-21	4.63e-09	1.54e-06	1.2e-10	-0.104851	-0.0215101	HS3ST3B1, RP11-214O1.2
chr11	319009	320439	1431	*	4	4.33e-21	8.11e-13	2.9e-06	2.28e-12	0.109086	0.0662364	RP11-326C3.11, IFITM3
chr6	42738967	42739787	821	*	5	4.38e-21	1.17e-07	2.6e-09	8.92e-11	0.15779	0.0464905	NA
chr12	12874288	12874295	8	*	2	4.4e-21	5.39e-15	4.11e-11	5.7e-15	0.1485	0.0980691	CDKN1B
chr1	166459325	166460061	737	*	4	4.43e-21	3.48e-13	2.28e-09	8.06e-14	0.119526	0.0505319	NA
chr17	1083824	1086047	2224	*	9	4.44e-21	8.92e-11	3.02e-06	2.78e-12	-0.0642233	-0.0231306	AC016292.1, ABR
chr6	26367571	26368001	431	*	4	4.45e-21	1.66e-12	1.53e-06	1.69e-13	0.11447	0.0760842	BTN3A2
chr2	110871906	110873741	1836	*	12	4.54e-21	8.67e-08	1.46e-06	9.35e-10	-0.103684	-0.0213684	MALL
chr17	43339040	43340758	1719	*	11	4.73e-21	0.00511574	5.24e-09	2.41e-09	0.0637396	0.0135586	MAP3K14-AS1, SPATA32, MAP3K14
chr8	22603593	22604909	1317	*	5	4.76e-21	1.09e-11	6.8e-11	5.94e-19	-0.117595	-0.0499822	RP11-459E5.1, PEBP4
chr1	85313079	85313514	436	*	2	4.8e-21	2.14e-07	1.96e-13	1.79e-12	0.139368	0.0709631	LPAR3
chr1	6062462	6063167	706	*	2	4.83e-21	4.14e-08	3.77e-11	8.61e-11	0.117263	0.06556	KCNAB2
chr18	72873707	72874334	628	*	3	5.01e-21	3.71e-10	4.63e-09	1.07e-12	0.123227	0.0585692	NA
chr3	12858269	12859501	1233	*	8	5.15e-21	1.43e-08	1.1e-08	7.66e-11	0.0888769	0.0133374	CAND2
chr5	78406928	78408253	1326	*	13	5.32e-21	1.83e-08	0.000525649	8.79e-10	-0.0550229	-0.0197488	BHMT, DMGDH
chr8	127568328	127569992	1665	*	15	5.45e-21	9.7e-09	1.85e-05	9.66e-11	-0.0549085	-0.0137007	RP11-103H7.5, FAM84B
chr2	157182707	157185891	3185	*	15	5.51e-21	4.64e-15	0.000695014	1.91e-15	-0.0924256	-0.041779	NR4A2
chr3	58059919	58060875	957	*	2	5.53e-21	2.97e-12	4.43e-13	4.99e-14	0.140458	0.0954634	FLNB
chr14	59828522	59829308	787	*	2	5.74e-21	6.22e-07	6.24e-13	5.97e-12	0.045669	0.0184609	DAAM1
chr5	43396802	43397659	858	*	13	5.76e-21	1.37e-06	8.94e-05	3.53e-10	0.0796517	0.0194511	CCL28
chr7	150753475	150759107	5633	*	48	5.78e-21	9.14e-10	3.63e-08	2.74e-14	0.0896836	0.00484751	SLC4A2, CDK5
chr1	203241948	203242950	1003	*	9	5.78e-21	6.62e-09	1.25e-06	5.82e-11	-0.0903975	-0.0260332	CHIT1
chr19	2627322	2628109	788	*	5	5.79e-21	4.13e-08	1.07e-08	1e-11	0.112604	0.0364894	GNG7
chr3	63953377	63954248	872	*	7	5.79e-21	1.18e-05	1.25e-11	2.71e-10	0.0719811	0.0189314	ATXN7
chr10	135170752	135173447	2696	*	17	5.81e-21	1.23e-06	1.06e-06	9.62e-12	-0.108949	-0.0112673	FUOM
chr2	97523823	97525009	1187	*	11	5.97e-21	1.8e-08	2.74e-06	4.43e-10	-0.0890054	-0.0180907	ANKRD39
chr12	123943637	123944398	762	*	3	6.03e-21	0.000890504	2.48e-12	2.21e-10	0.153852	0.0509254	SNRNP35
chr4	56659770	56660460	691	*	8	6.03e-21	5e-05	7.07e-06	6.16e-10	-0.106872	-0.0322027	NA
chr2	54086854	54087741	888	*	15	6.13e-21	7.58e-09	0.00975911	3.5e-09	-0.0711609	-0.023925	GPR75-ASB3, ASB3, GPR75
chr6	29520527	29521604	1078	*	26	6.18e-21	0.00283171	8.21e-05	3.71e-05	-0.0957004	-0.00644908	OR2I1P
chr11	64013346	64015289	1944	*	14	6.19e-21	7.31e-09	8.94e-10	4.51e-11	-0.0558053	0.00708128	RP11-783K16.5, PPP1R14B, RP11-783K16.13
chr2	233251770	233253378	1609	*	7	6.21e-21	3.07e-10	5.62e-10	1.19e-12	-0.113777	-0.0374942	ECEL1P2
chr12	14996143	14997216	1074	*	13	6.27e-21	4.54e-09	0.00147736	1.76e-09	-0.0932379	-0.0265993	C12orf60, RP11-233G1.4, ART4
chr2	237476609	237479015	2407	*	15	6.43e-21	0.00225903	6.94e-10	2.05e-10	-0.0998195	-0.0162069	ACKR3
chr1	36552959	36553731	773	*	4	6.73e-21	2.33e-12	9.32e-07	1.16e-12	-0.0704847	-0.0397035	TEKT2
chr8	48571540	48572557	1018	*	6	6.78e-21	3.72e-12	9.9e-06	5.73e-12	-0.0873738	-0.0648083	SPIDR
chr5	96077702	96079350	1649	*	8	7.04e-21	1.32e-09	8.33e-07	1.15e-12	-0.118649	-0.0462389	CAST, CTC-506B8.1
chr22	42176910	42177683	774	*	5	7.13e-21	4.01e-07	5.9e-09	4.7e-12	0.0964354	0.0465608	MEI1
chr11	843228	844686	1459	*	12	7.33e-21	8.77e-10	0.000174814	2.6e-10	-0.0806892	-0.0283773	TSPAN4
chr10	63842651	63843925	1275	*	3	7.36e-21	1.97e-06	2.07e-11	1.21e-10	0.0843058	0.0333965	ARID5B
chr16	2140404	2142265	1862	*	11	7.37e-21	9.89e-07	0.000253463	6.96e-09	-0.166581	-0.0401247	RP11-304L19.1, PKD1
chr4	152966935	152967526	592	*	5	7.4e-21	2.86e-12	1.05e-06	1.45e-12	-0.142925	-0.0536884	NA
chr5	175987008	175987714	707	*	2	7.66e-21	2.14e-06	8.35e-13	9.25e-12	0.124262	0.0605435	CDHR2
chr15	80842755	80843452	698	*	2	7.68e-21	1.58e-06	8.44e-13	8.98e-12	0.14477	0.0693192	ARNT2
chr22	35694370	35695944	1575	*	11	7.8e-21	4.3e-05	1.41e-11	1.98e-09	0.136835	0.0157155	TOM1, RP3-510H16.3
chr17	80402432	80403732	1301	*	11	7.89e-21	0.00017552	2.15e-05	4.48e-08	0.0862084	0.0158131	C17orf62
chr20	57724335	57725132	798	*	2	8.24e-21	9.46e-08	7.79e-13	4.97e-12	0.145367	0.0737037	NA
chr10	12680318	12680739	422	*	2	8.32e-21	2.61e-05	1.5e-13	2.23e-12	0.136771	0.0698222	CAMK1D
chr16	25119417	25120078	662	*	3	8.37e-21	8.88e-08	8.15e-10	1.21e-11	0.0551011	0.0323154	RP11-449H11.1
chr10	33270948	33271417	470	*	4	8.39e-21	7.21e-05	1.4e-11	9.82e-10	0.0896412	0.0114796	RP11-462L8.1, ITGB1
chr7	148419973	148420058	86	*	2	8.4e-21	1.68e-12	2.15e-11	2.93e-13	0.0805902	0.0681078	CUL1
chr8	145060083	145061786	1704	*	10	8.51e-21	3.04e-10	2.82e-08	1.11e-14	0.09044	0.03637	PARP10
chr2	113542091	113543245	1155	*	7	8.58e-21	2.3e-11	2.71e-06	6.94e-12	-0.100987	-0.056479	IL1A
chr11	11591310	11591736	427	*	4	8.94e-21	5.6e-12	3.68e-07	4.8e-13	-0.0977534	-0.0688676	RP11-483L5.1, GALNT18
chr17	19437691	19439098	1408	*	7	9.09e-21	5.29e-10	1.04e-06	4.07e-11	0.119628	0.0456375	SLC47A1
chr5	149466066	149467244	1179	*	8	9.23e-21	1.83e-13	0.000242051	4.17e-12	-0.0802607	-0.051082	CSF1R
chr12	46660255	46664096	3842	*	31	9.33e-21	2.81e-12	0.00012631	3.47e-13	0.0646076	0.013657	SLC38A1
chr19	41767669	41769009	1341	*	12	9.63e-21	0.000329729	3.61e-10	1.05e-09	0.064032	0.0160343	AXL, HNRNPUL1
chr11	67201998	67203661	1664	*	8	9.65e-21	6.48e-11	1.13e-05	2.03e-13	0.12699	0.0521086	RPS6KB2, AP003419.16, PTPRCAP
chr15	66913963	66915218	1256	*	6	9.65e-21	1.36e-06	6.11e-09	1.65e-10	-0.0747376	-0.0217198	RP11-321F6.1
chr1	154942509	154944357	1849	*	9	9.66e-21	1.87e-05	1.68e-05	9.74e-10	-0.123316	-0.0390414	SHC1
chr1	845311	846742	1432	*	6	9.8e-21	3.42e-10	2.34e-06	1.66e-11	0.0938594	0.0479526	RP11-54O7.16
chr6	31547704	31550842	3139	*	34	9.98e-21	8.14e-06	0.000138158	9.23e-08	0.0810067	0.0186514	LTB
chr16	31159558	31160393	836	*	6	1e-20	4.9e-13	8.87e-05	2.79e-12	-0.111687	-0.0704463	PRSS36
chr12	120974301	120975110	810	*	2	1e-20	2.83e-07	3.67e-12	2.38e-11	0.138701	0.0617445	RNF10
chr1	11398011	11398738	728	*	2	1.01e-20	1.05e-10	1.78e-11	3.25e-12	0.0726454	0.0220706	NA
chr16	58032920	58035447	2528	*	15	1.02e-20	1.71e-05	1.92e-07	2.3e-09	0.0347203	0.0101664	USB1, ZNF319
chr9	130565470	130566157	688	*	2	1.04e-20	0.000580492	8.52e-09	7.63e-08	0.132039	0.0665705	FPGS
chr2	662396	663024	629	*	5	1.05e-20	0.00191092	9.57e-13	7.07e-10	0.0944358	0.0224152	NA
chr15	70766226	70768061	1836	*	8	1.11e-20	4.92e-06	2.54e-10	2.62e-13	0.0809312	0.00501915	NA
chr20	50722209	50723227	1019	*	6	1.11e-20	0.000140137	1.83e-06	1.36e-09	-0.0889448	-0.0232135	ZFP64
chr5	180625089	180628221	3133	*	18	1.13e-20	4.22e-11	7.91e-05	3.95e-12	-0.0675033	-0.0193535	CTC-338M12.6, TRIM7
chr22	19748777	19752869	4093	*	13	1.19e-20	3.76e-20	4.35e-07	3.21e-24	-0.118189	-0.0377414	TBX1
chr11	72433059	72434561	1503	*	9	1.2e-20	9.38e-09	3.71e-09	9.5e-13	0.0650299	0.0191789	ARAP1
chr18	3526388	3526902	515	*	2	1.23e-20	3.03e-15	5.57e-10	6.99e-15	0.0984652	0.0783119	DLGAP1
chr21	42796936	42798747	1812	*	14	1.23e-20	0.000318463	8.28e-09	7.39e-09	0.0600278	0.0108109	MX1
chr11	128481110	128482094	985	*	3	1.24e-20	2.05e-09	3.64e-12	1.7e-12	0.132585	0.0428319	NA
chr6	35457472	35458416	945	*	3	1.27e-20	5.62e-07	2.23e-08	1.13e-12	-0.111094	-0.0769943	TEAD3
chr4	1166270	1167714	1445	*	18	1.29e-20	2.45e-05	5.04e-05	3.93e-08	-0.0904593	-0.0253396	SPON2
chr7	3018391	3019382	992	*	5	1.35e-20	3.27e-08	4.12e-09	4.92e-11	0.0766933	0.0412094	CARD11
chr11	1873757	1875716	1960	*	10	1.36e-20	2.26e-10	1.03e-06	1.52e-11	0.128756	0.0363756	LSP1
chr22	29728485	29729347	863	*	5	1.37e-20	2.45e-11	2.22e-05	7.22e-12	-0.0592334	-0.0374828	AP1B1, SNORD125
chr11	60737979	60739183	1205	*	11	1.4e-20	1.67e-08	7.79e-06	1.53e-09	0.0785219	0.0204246	CD6
chr14	105714589	105716436	1848	*	20	1.4e-20	0.000299082	1.9e-05	9.13e-07	-0.0743431	-0.0134681	BTBD6, BRF1
chr14	23006993	23010822	3830	*	11	1.45e-20	1.25e-08	4.08e-09	1.96e-13	0.102025	0.0389052	TRAJ6, TRAJ5
chr1	89591466	89591719	254	*	2	1.46e-20	1.73e-08	3.91e-13	1.81e-12	0.126798	0.0700111	GBP2
chr18	59768649	59769538	890	*	2	1.47e-20	9.13e-10	8.16e-13	1.16e-12	0.0985264	0.03192	PIGN
chr13	29069100	29070800	1701	*	7	1.52e-20	4.59e-09	4.72e-05	5.6e-11	-0.0684622	-0.0235066	FLT1
chr7	157342543	157343748	1206	*	4	1.57e-20	1.28e-09	3.52e-11	5.97e-14	-0.123247	-0.049409	PTPRN2
chr1	40311142	40311152	11	*	2	1.61e-20	2.35e-15	5.29e-09	7.81e-15	0.103264	0.0714624	TRIT1
chr19	55873515	55875465	1951	*	10	1.63e-20	9.71e-07	5.37e-05	3.53e-10	-0.0967795	-0.0267708	FAM71E2
chr5	172175321	172176599	1279	*	5	1.67e-20	4.86e-11	3.87e-07	1.47e-12	-0.0793485	-0.0298711	NA
chr1	3269252	3269478	227	*	3	1.7e-20	2.31e-12	8.87e-10	4.71e-14	-0.0773862	-0.0461826	PRDM16
chr1	55257266	55258463	1198	*	3	1.72e-20	1.14e-11	5.65e-09	3.34e-14	-0.0615369	-0.0418031	TTC22
chr17	56604947	56607599	2653	*	11	1.76e-20	2.86e-12	1.23e-05	2.28e-12	-0.0469592	-0.0258842	RP11-112H10.4, SEPT4
chr6	32012897	32016690	3794	*	55	1.84e-20	0.000554529	0.00100606	5.59e-07	-0.0470827	-0.0109406	TNXB
chr1	2349553	2350197	645	*	5	1.89e-20	9.59e-11	1.83e-07	8.2e-13	-0.0796769	-0.0375092	NA
chr14	77542043	77543787	1745	*	9	1.89e-20	1.2e-08	3.19e-06	4.6e-11	-0.153598	-0.0546788	RP11-7F17.4, RP11-7F17.3
chr16	979188	980633	1446	*	9	1.9e-20	3.02e-09	0.000159157	1.72e-10	-0.11296	-0.0461161	LA16c-366D3.1, LMF1
chr2	175350621	175351649	1029	*	4	1.93e-20	6.89e-05	9.19e-10	5.56e-09	0.148448	0.0439696	GPR155
chr10	94819559	94821657	2099	*	12	1.96e-20	4.7e-09	0.000226471	1.13e-10	-0.0688554	-0.0296206	CYP26C1, RP11-348J12.2
chr10	77871618	77872458	841	*	8	2.12e-20	1.16e-12	0.000551193	7.77e-12	-0.0940188	-0.0446222	C10orf11
chr10	33603872	33604657	786	*	2	2.17e-20	6.39e-09	3.79e-12	7.71e-12	0.109087	0.0411203	NRP1
chr12	109025846	109030115	4270	*	18	2.21e-20	1.65e-13	3.46e-08	1.96e-16	0.11168	0.0307417	RP11-689B22.2, SELPLG
chr2	85105984	85107751	1768	*	8	2.23e-20	8e-09	1.62e-10	4.78e-13	0.0362715	0.0190779	TRABD2A
chr17	77743122	77744084	963	*	3	2.3e-20	1.33e-07	6.35e-09	1.45e-12	0.126028	0.0531471	NA
chr19	3062217	3063728	1512	*	8	2.51e-20	8.14e-09	1.07e-06	2.39e-10	0.11004	0.0300823	AES
chr12	52280975	52282204	1230	*	14	2.53e-20	3.52e-08	0.000177873	7.62e-10	-0.0851292	-0.0322113	ANKRD33
chr2	63814903	63816428	1526	*	27	2.53e-20	1.07e-08	0.0124459	6.1e-08	0.0350253	0.00952815	MDH1, WDPCP
chr16	2285775	2288072	2298	*	18	2.54e-20	2.49e-06	5.23e-05	8.05e-10	-0.0706498	-0.0195177	DNASE1L2, RP11-304L19.12
chr20	34678385	34680141	1757	*	7	2.56e-20	3.18e-09	2.97e-06	2.77e-12	-0.0626098	-0.0299675	EPB41L1
chr13	24825184	24825973	790	*	6	2.63e-20	3.95e-12	0.000233877	2.53e-12	0.0997682	0.0554056	RP11-307N16.6, SPATA13
chr7	29235921	29237294	1374	*	9	2.64e-20	0.000784895	1.25e-08	4.1e-08	0.108717	0.0106055	CHN2
chr1	40598394	40599918	1525	*	7	2.65e-20	2.28e-14	8.89e-05	4.45e-14	-0.122985	-0.0753835	RP11-115D7.3
chr15	101667529	101668679	1151	*	5	2.7e-20	3.93e-12	1.61e-05	2.1e-12	0.07129	0.0433892	NA
chr15	75080850	75081871	1022	*	5	2.72e-20	9.8e-10	1.84e-06	1.5e-10	0.102893	0.0293684	CSK, MIR4513
chr14	103571370	103572660	1291	*	3	2.82e-20	0.000119047	5.67e-11	1.64e-09	0.0902847	0.0280572	EXOC3L4
chr12	75783428	75785295	1868	*	14	2.84e-20	0.221411	6.08e-10	5.97e-08	0.143591	0.0175117	GLIPR1L2, CAPS2
chr9	116647696	116648438	743	*	2	2.86e-20	3.46e-10	3.56e-12	2.14e-12	0.114248	0.0491262	ZNF618
chr4	2392082	2392959	878	*	3	3.05e-20	1.26e-08	8.93e-11	3.53e-12	-0.141544	-0.0573539	ZFYVE28
chr1	61545546	61548526	2981	*	24	3.06e-20	5.6e-08	2e-05	1.34e-09	-0.0733399	-0.0058494	NFIA
chr7	100880751	100882286	1536	*	17	3.15e-20	8.85e-08	0.00165329	9.25e-10	-0.0995339	-0.0348123	CLDN15
chr2	208591060	208591984	925	*	2	3.22e-20	1.69e-11	1.38e-12	2.55e-13	0.121799	0.0889731	CCNYL1
chr1	43997446	43999020	1575	*	5	3.23e-20	2.74e-05	7.2e-07	9.62e-10	-0.116496	-0.0328943	PTPRF
chr2	102802929	102804576	1648	*	12	3.25e-20	1.11e-09	0.00132412	1.69e-09	-0.112828	-0.03391	IL1RL2
chr4	123747447	123748386	940	*	11	3.27e-20	7.86e-05	1.4e-07	2.01e-09	-0.112318	-0.0198386	FGF2, AC021205.1
chr16	2088960	2090610	1651	*	7	3.28e-20	2.25e-06	6.78e-07	1.16e-10	-0.058608	-0.0214895	SLC9A3R2, NTHL1
chr6	4906599	4908148	1550	*	3	3.35e-20	8.41e-15	1.66e-09	5.75e-15	0.122004	0.0891911	CDYL
chr12	25055262	25057098	1837	*	18	3.44e-20	2.07e-05	8.37e-06	5.47e-08	0.0949847	0.0193028	AC026310.1, BCAT1
chr15	77859696	77862098	2403	*	8	3.47e-20	2.63e-06	2.23e-11	1.48e-11	-0.0970962	-0.0250673	RP11-307C19.2
chr1	10570720	10571508	789	*	3	3.58e-20	2.98e-09	6.22e-12	3.93e-12	0.140172	0.0721407	PEX14
chr1	9375627	9376492	866	*	4	3.58e-20	3.52e-11	2.93e-07	7.27e-12	0.102514	0.0581042	SPSB1
chr18	77283883	77284742	860	*	4	3.7e-20	6.92e-09	1.05e-09	2.79e-11	0.200917	0.0716246	NFATC1
chr4	145566200	145567592	1393	*	11	3.72e-20	1.35e-05	4.45e-05	5.22e-09	-0.154211	-0.0246741	HHIP, HHIP-AS1
chr8	67452053	67452722	670	*	2	3.78e-20	1.29e-07	3.18e-12	1.74e-11	0.116035	0.0546361	NA
chr6	31506280	31510149	3870	*	45	3.82e-20	2.67e-05	0.00145266	5.98e-08	0.125285	0.0190603	DDX39B-AS1, DDX39B, ATP6V1G2-DDX39B, SNORD84
chr16	66585425	66587269	1845	*	18	4.04e-20	8e-07	1.36e-05	1.94e-09	0.046894	0.0138962	CKLF, CKLF-CMTM1, TK2
chr6	30646846	30648020	1175	*	14	4.04e-20	0.00802829	2.07e-05	1.02e-06	0.105603	0.0233463	PPP1R18
chr15	52028433	52029533	1101	*	4	4.17e-20	7.51e-07	1.66e-09	8.67e-11	0.084045	0.0300119	LYSMD2
chr1	16068127	16069861	1735	*	9	4.42e-20	1.2e-05	3.09e-06	7.25e-10	-0.128773	-0.0320141	TMEM82, RP11-169K16.4
chr11	65291709	65293147	1439	*	11	4.47e-20	3.05e-07	3.71e-06	1.42e-08	0.0507464	0.0147133	SCYL1
chr4	205522	207357	1836	*	11	4.5e-20	8.45e-14	0.000147887	2.83e-13	-0.0842784	-0.043442	ZNF876P
chr14	102963178	102964872	1695	*	10	4.7e-20	7.09e-13	0.000431314	1.58e-13	-0.0502661	-0.022938	TECPR2
chr10	72362292	72363272	981	*	11	4.85e-20	4.71e-10	4.39e-05	2.53e-11	0.0936769	0.0397054	PRF1
chr12	10022435	10023644	1210	*	6	4.85e-20	0.00872405	6.39e-10	7.68e-08	0.11378	0.0282163	CLEC2B
chr1	172113506	172114857	1352	*	10	4.95e-20	6.17e-10	6.9e-05	1.75e-10	-0.0526175	-0.0208257	DNM3, DNM3OS, MIR199A2
chr11	67204799	67206434	1636	*	14	5.03e-20	1.26e-10	0.000224921	1.85e-11	0.0771027	0.026738	PTPRCAP, CORO1B
chr4	185747061	185748534	1474	*	15	5.06e-20	0.000126472	1.55e-09	1.21e-07	0.152599	0.0150937	ACSL1
chr20	57582213	57583709	1497	*	25	5.09e-20	3.06e-07	0.0180544	2.72e-07	-0.078011	-0.0273203	CTSZ
chr9	139425582	139427171	1590	*	5	5.1e-20	5.32e-10	1.77e-08	8.9e-12	0.0488937	0.0390705	NOTCH1
chr12	124421382	124422259	878	*	6	5.15e-20	0.000108724	4.03e-12	4.7e-10	0.200885	0.0345278	CCDC92
chr16	87099124	87100972	1849	*	8	5.21e-20	9.64e-09	3.8e-06	6.87e-11	-0.114108	-0.0426227	RP11-134D3.2
chr12	52994426	52995634	1209	*	10	5.21e-20	1.85e-10	3.7e-05	1.05e-10	-0.0761441	-0.0338966	RP11-641A6.2, KRT72
chr5	176858608	176859356	749	*	3	5.34e-20	3.2e-15	4.42e-07	2.16e-14	0.0864232	0.0776494	GRK6
chr1	109934911	109936194	1284	*	3	5.35e-20	1.56e-07	1.14e-09	4.47e-11	-0.157623	-0.0833326	SORT1
chr19	18959208	18960246	1039	*	4	5.41e-20	2.59e-07	1.36e-09	1.89e-11	-0.113369	-0.05727	UPF1
chr2	120989893	120990322	430	*	2	5.45e-20	5.28e-10	2.07e-12	1.79e-12	0.067641	0.048228	NA
chr16	89032995	89035532	2538	*	12	5.75e-20	1.39e-07	3.92e-07	8.97e-12	0.0576685	0.0181113	CBFA2T3
chr1	16159484	16160360	877	*	2	5.75e-20	1.11e-07	7.4e-10	1.12e-09	0.0971793	0.0386145	NA
chr22	31892343	31893238	896	*	8	5.8e-20	0.000139463	2.08e-08	2.12e-07	0.146709	0.0250692	DRG1, SFI1
chr1	47080815	47082382	1568	*	8	5.95e-20	0.0017534	1.06e-08	1.39e-06	0.133398	0.0241909	MKNK1, MOB3C
chr7	99766376	99767134	759	*	8	5.96e-20	0.000378052	1.63e-06	4.73e-08	0.108964	0.0266523	NA
chr17	75371205	75373407	2203	*	10	6.13e-20	6.88e-08	3.33e-07	5.06e-09	0.103855	0.0385926	SEPT9, RP11-936I5.1
chr12	9820098	9821753	1656	*	6	6.3e-20	6.37e-06	5.62e-08	3.76e-08	0.0845057	0.038009	CLEC2D
chr5	138608507	138609848	1342	*	10	6.79e-20	1.08e-06	1.11e-05	4.55e-09	0.0886805	0.0242919	MATR3, SIL1
chr1	161059267	161060622	1356	*	10	7.04e-20	3.35e-10	7.29e-07	2.54e-11	-0.156002	-0.0366693	PVRL4
chr7	23996673	23996695	23	*	2	7.05e-20	1.51e-14	4.62e-10	2.65e-14	-0.09731	-0.0813691	NA
chr6	33263805	33268071	4267	*	87	7.29e-20	1.94e-07	0.024343	1.29e-07	-0.0631518	-0.000994797	PFDN6, RGL2, TAPBP
chr17	42357310	42357520	211	*	2	7.42e-20	4.75e-08	6.08e-14	4.83e-13	-0.0892654	-0.0446533	NA
chr2	234215238	234216562	1325	*	13	7.83e-20	4.21e-08	1.5e-06	1.7e-10	-0.0883792	-0.0244391	SAG
chr4	186989236	186990425	1190	*	7	7.84e-20	0.00019749	1.22e-09	5.54e-10	0.0954157	0.0315535	TLR3
chr6	30584720	30586468	1749	*	38	7.93e-20	0.000535271	0.0015651	7.1e-06	0.0608119	0.00971432	MRPS18B, PPP1R10
chr14	34599406	34600907	1502	*	8	8.15e-20	2.02e-10	1.75e-06	2.28e-11	-0.0793986	-0.0310691	EGLN3
chr17	10601038	10602034	997	*	7	8.34e-20	0.00011356	1.55e-07	4.21e-08	0.107825	0.0275923	ADPRM, SCO1
chr11	1901106	1901748	643	*	5	8.51e-20	1.67e-11	2.16e-06	9.79e-12	-0.130988	-0.0619032	LSP1
chr19	54848591	54851439	2849	*	12	8.91e-20	2.54e-12	1.73e-05	9.73e-13	0.13829	0.0255698	LILRA4
chr19	2446487	2446864	378	*	3	9.02e-20	1.42e-12	4.11e-07	9.09e-13	0.0612	0.0426379	LMNB2
chr17	27272875	27273540	666	*	2	9.04e-20	8.06e-08	1.16e-11	4.34e-11	0.0792582	0.0289494	PHF12
chr3	45927105	45928137	1033	*	7	9.29e-20	2.83e-07	0.000108895	3.54e-10	0.0878681	0.0298507	CCR9, LZTFL1
chr3	195938048	195939310	1263	*	8	9.38e-20	4.45e-09	1.65e-06	5.33e-11	-0.0839778	-0.0318939	SLC51A, ZDHHC19
chr11	102177187	102178241	1055	*	3	9.46e-20	0.00138461	2.35e-11	1.23e-09	0.118666	0.0301941	NA
chr14	105531855	105533110	1256	*	11	9.54e-20	1.6e-05	5.76e-08	1.82e-09	0.058172	0.0123004	NA
chr17	19651631	19652535	905	*	11	9.56e-20	3.65e-09	3.44e-07	4.69e-11	-0.0572483	-0.0259249	ALDH3A1
chr2	240751167	240751196	30	*	2	1.03e-19	6.32e-13	1.1e-11	1.11e-13	-0.168386	-0.108395	NA
chr22	50746699	50747878	1180	*	7	1.03e-19	4.2e-11	2.91e-05	1.48e-12	-0.0921178	-0.0407472	DENND6B
chr17	45054460	45056325	1866	*	8	1.03e-19	0.000916798	6.54e-08	7.67e-08	-0.0945151	-0.0212325	GOSR2, RP11-156P1.2, LRRC37A17P, RPRML
chr21	45592091	45593048	958	*	2	1.05e-19	1.95e-08	4.8e-11	7.69e-11	0.0584154	0.0236174	AP001055.1
chr19	35629022	35630651	1630	*	19	1.12e-19	1.85e-10	0.00779017	1.83e-09	-0.0728533	-0.0373674	FXYD1, CTD-2527I21.4, LGI4, AC020907.2
chr22	22780409	22781676	1268	*	4	1.18e-19	2.59e-14	2.47e-09	1.83e-14	-0.0862907	-0.0498671	IGLVI-38
chr1	10728270	10729216	947	*	2	1.19e-19	1.19e-12	4.79e-12	1.11e-13	-0.0539567	-0.0369598	CASZ1
chr16	4711507	4712003	497	*	2	1.19e-19	3.63e-07	6.53e-12	4.1e-11	0.0856628	0.0392391	MGRN1
chr2	97302668	97303357	690	*	4	1.19e-19	3.34e-07	7.75e-08	6.8e-10	0.0876095	0.0346652	KANSL3
chr16	67194867	67196462	1596	*	8	1.19e-19	0.000152611	7.72e-08	7.69e-08	-0.117268	-0.0217549	FBXL8
chr22	21985982	21987190	1209	*	11	1.22e-19	1.89e-08	2.1e-05	4.04e-10	-0.0823017	-0.0301202	CCDC116
chr14	74178976	74179674	699	*	3	1.23e-19	5.39e-08	2.64e-07	4.2e-11	0.0982587	0.0529498	PNMA1
chr11	68781279	68782211	933	*	8	1.27e-19	4.18e-10	4.54e-05	4.52e-10	-0.107659	-0.0491578	RP11-554A11.6
chr1	156756665	156756948	284	*	2	1.31e-19	3.7e-08	1.99e-13	1.26e-12	0.0977322	0.0454638	PRCC
chr1	1233542	1235430	1889	*	8	1.31e-19	0.000239576	1.2e-06	1.31e-08	-0.0829651	-0.01987	ACAP3
chr15	45018591	45018905	315	*	3	1.35e-19	3.08e-10	1.05e-09	6.33e-13	0.110049	0.0568881	NA
chr1	26002451	26003643	1193	*	4	1.36e-19	3.59e-10	8.9e-09	1.87e-12	0.117862	0.0726994	MAN1C1
chr17	78850480	78851503	1024	*	5	1.36e-19	2e-10	1.16e-05	3.05e-11	0.0879304	0.0553795	RPTOR
chr17	75437512	75438188	677	*	5	1.4e-19	9.02e-13	2.59e-05	4.36e-12	0.0831111	0.0395344	2022-09-09
chr14	106373110	106373308	199	*	3	1.44e-19	3.55e-14	7.64e-06	3.04e-13	0.110109	0.0953559	NA
chr16	89686440	89687052	613	*	8	1.44e-19	1.34e-11	0.000310713	4.17e-11	-0.0689658	-0.0370946	DPEP1
chr1	151485306	151486549	1244	*	4	1.45e-19	1.53e-09	5.39e-08	3.54e-11	-0.0956973	-0.0474867	CGN
chr16	85551478	85552230	753	*	4	1.48e-19	4.38e-08	2.92e-07	1.48e-11	-0.0685096	-0.0405451	NA
chr1	1148973	1150416	1444	*	9	1.48e-19	4.44e-08	7.79e-06	7.74e-10	0.0588611	0.0243363	TNFRSF4
chr19	46998786	46999840	1055	*	15	1.48e-19	0.00139455	6.37e-10	3.66e-08	-0.0728037	-0.0121137	AC011484.1, PPP5D1, PNMAL2
chr17	45798257	45798767	511	*	5	1.5e-19	0.000474523	2.56e-11	3.51e-10	-0.16082	-0.0388272	NA
chr3	13060741	13060974	234	*	4	1.52e-19	5.82e-13	2.3e-06	1.21e-12	-0.0573752	-0.0325975	IQSEC1
chr12	113415459	113417284	1826	*	11	1.58e-19	1.64e-10	3.25e-09	5.57e-16	0.138835	0.0365093	OAS2, RP1-71H24.1
chr5	138725482	138727887	2406	*	11	1.6e-19	1.79e-11	0.000136374	4.41e-12	0.07291	0.0370686	MZB1, PROB1
chr2	41925803	41925847	45	*	2	1.61e-19	1.71e-13	1.64e-08	4.59e-13	0.123894	0.102694	NA
chr2	28548886	28549167	282	*	3	1.61e-19	4.06e-08	1.12e-10	4.49e-12	0.0862929	0.0418427	BRE
chr2	419684	420061	378	*	3	1.62e-19	1.42e-07	1.01e-07	2.5e-12	0.0987411	0.049898	NA
chr3	52007678	52009371	1694	*	20	1.62e-19	0.000364923	8.45e-08	4e-07	0.0746137	0.0134384	ABHD14A, ABHD14A-ACY1, ACY1, RP11-155D18.14, RP11-155D18.12, ABHD14B
chr2	660363	660856	494	*	4	1.64e-19	1.05e-06	1.33e-09	8.28e-12	-0.139339	-0.0529942	NA
chr2	202098257	202099846	1590	*	3	1.71e-19	5.54e-07	3.34e-10	8.97e-10	0.143756	0.0666611	CASP8
chr5	35990997	35992256	1260	*	9	1.81e-19	5.3e-07	1.02e-05	3.18e-09	-0.0600669	-0.0314177	UGT3A1
chr11	36396962	36397731	770	*	7	1.86e-19	1.65e-05	1.39e-06	2.97e-09	0.116296	0.0395846	PRR5L
chr10	101673866	101674581	716	*	3	1.92e-19	7.11e-07	3.47e-08	1.66e-11	-0.0406532	-0.021414	DNMBP
chr17	79533765	79534694	930	*	6	1.93e-19	1.43e-10	4.41e-09	1.26e-12	0.0594545	0.0423648	NPLOC4
chr16	66877873	66879807	1935	*	17	1.98e-19	0.00351263	1.97e-06	2.32e-08	-0.138786	-0.0164649	CA7, NAE1, RP11-61A14.1
chr19	15618466	15620014	1549	*	9	2e-19	1.5e-07	1.49e-07	3.23e-11	-0.0699473	-0.0241002	CYP4F22
chr17	6796745	6797771	1027	*	9	2.05e-19	1.63e-05	0.000312223	1.58e-08	-0.0902473	-0.0388203	ALOX12P2, AC027763.2
chr9	139552735	139553319	585	*	5	2.07e-19	3.8e-08	4.46e-09	1.16e-11	0.0875882	0.0297694	EGFL7, RP11-251M1.1
chr12	9102068	9103530	1463	*	15	2.08e-19	5.44e-07	6.12e-08	3.01e-08	0.108345	0.0154318	KLRG1, M6PR
chr12	52408062	52409578	1517	*	6	2.12e-19	8.62e-07	4.1e-07	7.67e-10	-0.0561887	-0.0185111	GRASP
chr4	79338837	79339974	1138	*	3	2.14e-19	2.23e-06	1.85e-12	3.41e-11	-0.0949922	-0.040204	FRAS1
chr18	44236847	44238109	1263	*	11	2.15e-19	4.49e-09	0.000169068	9.37e-10	-0.0800954	-0.0258033	LOXHD1
chr5	176085644	176085973	330	*	2	2.19e-19	3.36e-11	6.68e-12	9.65e-13	0.111615	0.0709409	TSPAN17
chr10	73565440	73565966	527	*	5	2.2e-19	5.33e-11	4.65e-09	7.35e-12	-0.143092	-0.0525425	CDH23
chr17	75462189	75463984	1796	*	7	2.21e-19	8.12e-05	5.93e-11	2.46e-09	-0.0639289	-0.00769614	2022-09-09
chr17	15689091	15690713	1623	*	6	2.22e-19	1.15e-05	3.82e-10	2.71e-10	-0.0766453	-0.0224908	MEIS3P1
chr19	44277951	44279027	1077	*	5	2.23e-19	1.68e-09	8.75e-08	4.5e-11	-0.127329	-0.0610285	KCNN4
chr3	16215248	16216830	1583	*	12	2.23e-19	1.35e-07	0.000231311	1.59e-08	-0.0783916	-0.0330652	GALNT15
chr18	57564897	57567007	2111	*	9	2.25e-19	6.25e-09	0.000167896	1.88e-10	-0.111324	-0.0516772	NA
chr2	137068792	137068818	27	*	2	2.3e-19	3.07e-13	2.68e-11	1.01e-13	0.104692	0.0790581	NA
chr9	136371164	136371791	628	*	2	2.33e-19	4e-07	4.83e-12	3.25e-11	-0.0282524	-0.0160302	NA
chr16	50701064	50702614	1551	*	5	2.34e-19	2.55e-12	3.47e-08	2.41e-13	0.10232	0.018228	RP11-401P9.5, SNX20
chr16	29625133	29626479	1347	*	11	2.36e-19	1.16e-07	6.41e-06	7.77e-09	-0.0576914	-0.014196	NA
chr9	138869077	138869607	531	*	2	2.39e-19	5.21e-09	6.18e-12	1.02e-11	-0.116145	-0.0782954	NA
chr15	41135432	41136797	1366	*	15	2.42e-19	7.46e-06	0.000168883	1.26e-07	-0.0587647	-0.0108551	SPINT1, RP11-532F12.5
chr2	45394833	45395956	1124	*	8	2.44e-19	5.29e-05	2.97e-06	7.59e-09	-0.108719	-0.0268673	AC009236.2, LINC01121
chr11	122582275	122583252	978	*	3	2.54e-19	3.3e-09	5.36e-11	1.65e-11	0.146279	0.0425057	UBASH3B
chr7	129414098	129415994	1897	*	17	2.55e-19	1.86e-10	0.0014155	5.3e-11	-0.0796318	-0.0229321	MIR96, MIR183
chr14	78668470	78668584	115	*	2	2.58e-19	5.21e-11	1.3e-12	4.41e-13	0.157318	0.0881465	NA
chr15	79229592	79230236	645	*	6	2.59e-19	6.32e-07	2.95e-09	3.17e-11	-0.0782888	-0.0358073	CTSH
chr17	20492631	20493503	873	*	3	2.65e-19	8.06e-07	9.57e-11	4.02e-10	-0.0655942	-0.0304492	MEIS3P2, ZSWIM5P2
chr11	66314359	66315870	1512	*	7	2.69e-19	2.6e-05	9.01e-06	2.34e-07	-0.0582845	-0.0185469	ACTN3
chr21	46348306	46349496	1191	*	10	2.78e-19	3.33e-08	0.000203646	1.74e-09	0.097155	0.0454575	ITGB2-AS1, ITGB2
chr8	142232772	142234483	1712	*	9	2.79e-19	2.89e-09	6.06e-05	6.21e-10	-0.0771809	-0.0315484	SLC45A4
chr1	198645295	198645879	585	*	2	2.82e-19	1.42e-05	9.07e-12	1.01e-10	0.0747018	0.034847	PTPRC
chr1	234350003	234351342	1340	*	8	2.9e-19	6.72e-06	3e-06	2.56e-08	-0.116734	-0.0169379	SLC35F3, RP4-799P18.2
chr20	50149601	50150320	720	*	2	2.92e-19	2.33e-06	5.45e-12	5.06e-11	0.114178	0.0580367	NFATC2
chr20	62579792	62580620	829	*	3	2.93e-19	1.87e-08	1.13e-10	2.17e-11	0.0992245	0.0428622	UCKL1
chr6	31669485	31671391	1907	*	41	2.95e-19	0.000178604	1.5e-06	1.54e-05	0.0930527	0.00958283	ABHD16A, XXbac-BPG32J3.20
chr4	25865178	25866396	1219	*	9	3e-19	6.44e-06	2.63e-05	1.86e-09	-0.0655679	-0.0218942	SMIM20, SEL1L3
chr14	81425912	81426577	666	*	5	3.04e-19	4.7e-08	4.51e-07	2.63e-11	0.11218	0.0523107	TSHR
chr17	80241424	80241456	33	*	2	3.06e-19	5.09e-10	2.86e-13	4.28e-13	0.112996	0.0773121	NA
chr16	19124311	19126242	1932	*	12	3.07e-19	9.01e-07	6.47e-08	1.22e-08	-0.0712624	-0.0175218	ITPRIPL2, CTD-2349B8.1
chr2	201979988	201981834	1847	*	21	3.12e-19	0.000367569	2.37e-05	4.85e-07	0.0566152	0.0137147	CFLAR
chr1	1076166	1076431	266	*	3	3.15e-19	5.56e-14	6.47e-07	2.59e-13	-0.0895783	-0.0610073	RP11-465B22.5
chr9	123698562	123698965	404	*	2	3.32e-19	8.39e-07	1.07e-12	1.01e-11	0.142898	0.0745916	NA
chr2	219746854	219749205	2352	*	9	3.38e-19	3.26e-09	3.17e-06	6.48e-15	-0.107908	-0.0470988	WNT10A
chr18	72916776	72917943	1168	*	9	3.39e-19	4.43e-05	4.6e-06	1.3e-08	-0.105138	-0.0337153	ZADH2
chr3	150920964	150921051	88	*	2	3.41e-19	2.83e-14	3.77e-09	7.19e-14	0.106403	0.0810876	MED12L, GPR171
chr16	1047460	1048983	1524	*	8	3.42e-19	1.95e-05	0.00015513	3.92e-09	0.110676	0.0485961	RP11-161M6.3
chr6	147178769	147179368	600	*	4	3.43e-19	1.62e-07	5.03e-09	1.19e-11	-0.0826486	-0.036997	STXBP5-AS1
chr1	6445632	6446795	1164	*	12	3.45e-19	3.68e-08	0.000137273	1.1e-09	-0.0596381	-0.0237515	ACOT7
chr20	11897921	11900410	2490	*	11	3.5e-19	6.61e-09	8.12e-06	1.17e-14	0.112622	0.0393022	BTBD3, RP4-742J24.2
chr3	72378462	72379051	590	*	2	3.52e-19	6.17e-08	6.53e-12	2.54e-11	0.0845852	0.0406028	NA
chr1	2161886	2165579	3694	*	12	3.57e-19	4.05e-18	1.43e-05	8.97e-19	0.138046	0.0566181	SKI
chr1	235114342	235115601	1260	*	3	3.6e-19	6.99e-07	5.25e-10	2.63e-10	0.103421	0.0583982	RP11-443B7.3
chr14	71247286	71247652	367	*	3	3.61e-19	5.22e-10	1.13e-10	2.87e-12	0.116901	0.0690696	MAP3K9
chr2	55236993	55237836	844	*	3	3.63e-19	3.23e-05	2.5e-11	4.29e-10	0.118498	0.0448828	RTN4
chr11	2924858	2926601	1744	*	21	3.76e-19	5.91e-06	4.35e-06	5.91e-08	-0.0495373	-0.0153548	SLC22A18, SLC22A18AS
chr3	58200021	58201182	1162	*	5	3.85e-19	7.07e-06	1.33e-10	4.09e-12	0.125944	0.00946109	DNASE1L3
chr17	7516860	7518403	1544	*	16	3.85e-19	0.000103583	3.46e-09	2.4e-09	0.110866	0.0183052	AC007421.1, SHBG, FXR2
chr17	17295349	17295586	238	*	3	3.96e-19	2.04e-08	1.8e-12	4.44e-12	0.135338	0.0590361	NA
chr14	106691519	106692627	1109	*	6	4.11e-19	2.01e-07	8.94e-09	1.53e-10	-0.113463	-0.0217964	IGHV3-21
chr3	71179796	71180859	1064	*	13	4.11e-19	3.15e-06	0.000341448	1.68e-08	0.0961907	0.0294414	FOXP1
chr6	33131426	33136511	5086	*	53	4.13e-19	7.58e-08	0.00855534	6.73e-09	-0.074071	-0.0175683	COL11A2
chr16	89384602	89388227	3626	*	20	4.16e-19	1.76e-11	0.00438121	5.3e-11	-0.0459097	-0.0155221	AC137932.6, ANKRD11
chr5	123790370	123790954	585	*	3	4.16e-19	0.000140212	1.08e-11	5.16e-10	0.070189	0.0151846	NA
chr1	159172620	159174610	1991	*	9	4.18e-19	3.73e-08	7.79e-06	2.96e-11	-0.0705309	-0.0338446	CADM3, DARC, CTA-134P22.2
chr2	74212731	74213762	1032	*	8	4.24e-19	2.3e-09	4.01e-06	5.02e-10	0.0824191	0.0374021	AC073046.25, RP11-711M9.1
chr2	106472964	106474173	1210	*	6	4.27e-19	1.61e-05	1.64e-09	1.35e-09	0.100538	0.0299752	NCK2, AC009505.2
chr3	156323952	156324733	782	*	4	4.45e-19	2.09e-12	3.45e-07	2.32e-12	-0.0778191	-0.0490264	NA
chr11	46708959	46709659	701	*	3	4.45e-19	2.32e-06	1.99e-12	3.67e-11	0.0575221	0.0204269	ARHGAP1
chr9	100849700	100851021	1322	*	5	4.64e-19	7.21e-07	4.2e-05	3.94e-10	-0.0963047	-0.0549321	TRIM14
chr11	64062196	64063931	1736	*	7	4.7e-19	2.64e-13	2.43e-06	1.47e-13	-0.065606	-0.0372964	KCNK4, RP11-783K16.10, Y_RNA
chrX	2835913	2836300	388	*	6	4.83e-19	1.55e-11	5.39e-05	1.73e-11	-0.0317838	-0.0190148	ARSD
chr6	157148738	157149477	740	*	2	4.96e-19	1.11e-07	9.16e-12	3.97e-11	0.0645543	0.0239384	ARID1B
chr10	126407067	126408016	950	*	2	5.42e-19	1.41e-19	5.52e-11	5.47e-19	0.124531	0.117878	RP11-12J10.3, FAM53B
chr2	189158094	189158532	439	*	4	5.58e-19	8.06e-11	9.32e-05	4.55e-10	-0.103709	-0.0763305	GULP1
chr11	117747166	117749136	1971	*	20	5.9e-19	9.25e-07	0.00233153	4.85e-07	-0.0668405	-0.0129508	FXYD6-FXYD2, FXYD6
chr6	41604390	41605343	954	*	5	6e-19	8.3e-06	2.45e-07	2.39e-10	-0.0674519	-0.029374	MDFI
chr10	93804898	93805870	973	*	8	6.15e-19	0.000421052	2.85e-06	4.97e-09	-0.0864272	-0.0316556	NA
chr17	79374181	79376016	1836	*	9	6.18e-19	2.71e-10	5.74e-05	1.23e-10	-0.0626856	-0.0285668	RP11-1055B8.6, RP11-1055B8.7, MIR4740
chr14	90083275	90083580	306	*	2	6.29e-19	1.41e-08	2.99e-12	8.55e-12	0.100717	0.0595736	FOXN3, RP11-33N16.3
chr21	38592416	38593663	1248	*	8	6.31e-19	8.88e-09	2.98e-06	6.33e-10	0.0658644	0.0238924	DSCR9
chr19	47217237	47218745	1509	*	12	6.38e-19	0.000132909	1.43e-06	1.97e-08	0.0690477	0.0116039	PRKD2
chr15	92400773	92401373	601	*	3	6.43e-19	5.11e-10	3.12e-10	3.3e-12	0.144351	0.0637863	SLCO3A1
chr6	15243923	15245723	1801	*	8	6.57e-19	0.000912625	3.43e-09	2.9e-08	-0.100788	-0.0147939	RP11-560J1.2
chr16	10962161	10962668	508	*	3	6.67e-19	0.000235726	1.15e-12	5.5e-11	0.151832	0.0561247	RP11-876N24.2
chr13	113632624	113634407	1784	*	11	6.7e-19	1.13e-07	2.9e-05	5.98e-10	-0.0700093	-0.0251571	MCF2L
chr4	2464397	2465506	1110	*	5	6.79e-19	1.9e-06	1.38e-06	2.88e-10	-0.0772462	-0.0325144	RP11-503N18.3, RNF4
chr17	48125064	48126946	1883	*	4	6.83e-19	6.57e-09	7.27e-11	1.06e-11	0.0799425	-0.00658631	NA
chr2	127915409	127915688	280	*	2	6.89e-19	3.16e-12	5.76e-10	1.94e-12	-0.15128	-0.102336	NA
chr22	20919808	20920729	922	*	3	6.95e-19	6.16e-12	1.79e-07	5.16e-12	0.091581	0.0703324	MED15
chr3	13282617	13284191	1575	*	6	6.96e-19	4.67e-07	3.65e-06	1.41e-09	-0.134712	-0.0397267	NA
chr20	33146341	33147743	1403	*	9	7.03e-19	0.000641288	3.55e-08	1.46e-06	-0.0848974	-0.0127927	MAP1LC3A
chr2	56410011	56410833	823	*	12	7.05e-19	1.54e-05	8.81e-07	1.47e-08	-0.0862888	-0.016543	RP11-482H16.1, AC007743.1
chr17	18170886	18171880	995	*	6	7.29e-19	1.4e-05	8.09e-07	4.2e-09	-0.0919084	-0.0337135	RP1-178F10.1
chr21	45231608	45233662	2055	*	7	7.49e-19	4.83e-07	1.89e-07	4.43e-11	0.090375	0.0131804	AP001053.11
chr4	169238926	169239850	925	*	7	7.49e-19	0.00266724	1.87e-09	6.45e-07	0.124112	0.0257572	DDX60
chr1	198796384	198797417	1034	*	6	7.67e-19	4.19e-07	3.43e-06	1.43e-09	-0.0957411	-0.0395702	MIR181A1HG
chr20	36155925	36157675	1751	*	47	7.67e-19	1.05e-07	0.0431163	2.73e-06	-0.0445723	0.000632371	BLCAP
chr10	116164122	116165857	1736	*	14	7.7e-19	5.3e-08	0.000362733	1.25e-08	-0.043095	-0.0141939	AFAP1L2
chr7	50731484	50732341	858	*	2	7.85e-19	1.6e-07	6.39e-12	3.28e-11	0.0613594	0.0286538	GRB10
chr5	173171061	173171737	677	*	2	7.97e-19	1.08e-07	1.17e-11	4.79e-11	-0.0921687	-0.0504118	CTB-43E15.3
chr1	211872162	211872653	492	*	3	8.16e-19	0.00277266	3.11e-12	3.17e-10	-0.102648	-0.0334154	NA
chr3	46988942	46990182	1241	*	5	8.44e-19	5.63e-10	5.14e-07	2.82e-11	0.0765492	0.0283728	CCDC12
chr18	77218378	77219495	1118	*	7	8.57e-19	2.94e-07	7.71e-05	1.95e-09	-0.0401194	-0.0200017	NFATC1
chr15	44959064	44959672	609	*	3	8.62e-19	0.000211698	1.14e-11	6.18e-10	0.06831	0.0225229	PATL2
chr17	80272873	80275542	2670	*	12	8.71e-19	1.01e-12	0.000529098	5.01e-13	0.0743937	0.0137133	CD7
chr17	78237117	78237543	427	*	5	8.88e-19	2.41e-07	2.07e-09	1.45e-11	0.0652165	0.0261021	RNF213
chr19	13124960	13125988	1029	*	7	8.95e-19	2.54e-06	1.09e-08	9.2e-09	-0.0702999	-0.0189242	NFIX, CTC-239J10.1
chr1	88928168	88928839	672	*	6	9.01e-19	5.22e-06	6.62e-06	5.8e-10	-0.0731282	-0.02662	NA
chr1	171220764	171222180	1417	*	9	9.02e-19	4.13e-07	2.56e-05	6.46e-09	0.13022	0.038785	FMO1, RP1-45C12.1
chr5	122433740	122435962	2223	*	17	9.07e-19	2.61e-05	5.67e-05	7.17e-09	-0.0829382	-0.0112698	PRDM6
chr12	120241494	120242513	1020	*	9	9.19e-19	4.43e-07	2.64e-07	1.46e-09	-0.105572	-0.0280208	CIT
chr14	24784787	24785933	1147	*	5	9.25e-19	6.52e-05	2.91e-08	1.37e-09	-0.0750731	-0.0292607	LTB4R
chr22	43505892	43507609	1718	*	29	9.57e-19	9.59e-07	0.0041938	1.91e-07	-0.0455435	-0.0015515	BIK
chr9	35563312	35564877	1566	*	9	9.68e-19	5.64e-09	0.000149522	5.13e-10	-0.0849452	-0.0519854	FAM166B
chr12	125581343	125582465	1123	*	4	9.92e-19	1.75e-10	3.92e-09	1.19e-11	-0.124249	-0.0591335	AACS
chr10	134661502	134662561	1060	*	7	1e-18	3.35e-06	4.27e-07	6.83e-09	0.117565	0.0412196	TTC40
chr13	44947076	44948413	1338	*	9	1e-18	0.000854748	8.2e-07	2.85e-08	-0.0757302	-0.0189606	SERP2
chr11	118575858	118576628	771	*	2	1.02e-18	1.68e-10	2.92e-11	5.66e-12	0.0979157	0.057635	AP002954.4
chr11	128391271	128392383	1113	*	7	1.02e-18	1.42e-06	3.28e-06	4.2e-10	0.102105	0.0319904	ETS1
chr5	79535328	79536370	1043	*	4	1.04e-18	3.87e-12	1.14e-09	1.41e-13	0.14007	0.0698889	SERINC5, snoU13
chr19	17354744	17355785	1042	*	3	1.04e-18	1.44e-06	4.39e-09	1.39e-10	-0.0500931	-0.0312333	NR2F6, AC010646.3
chr7	149484985	149485981	997	*	4	1.06e-18	4.56e-07	6.75e-07	2.53e-10	-0.0729958	-0.0325317	SSPO
chr14	93034791	93035095	305	*	3	1.07e-18	7.9e-09	5.64e-11	3.57e-12	0.174779	0.0774324	RIN3
chr5	49736085	49738016	1932	*	15	1.11e-18	6.49e-07	5.02e-08	1.73e-13	0.112057	0.026781	EMB
chr11	47399213	47400931	1719	*	13	1.11e-18	7.65e-09	0.000426986	5.4e-09	-0.144345	-0.0392887	SPI1
chr17	72930806	72932588	1783	*	13	1.11e-18	8.86e-05	0.000442225	2.36e-08	-0.0625938	-0.0198854	OTOP3
chr12	12837462	12838587	1126	*	4	1.12e-18	1.9e-15	2.47e-07	4.87e-15	-0.0912435	-0.0724251	RP11-180M15.3, GPR19
chr13	95952902	95953574	673	*	6	1.16e-18	0.000202444	2.23e-06	1.17e-08	-0.127298	-0.0348653	ABCC4
chr10	5406143	5407594	1452	*	13	1.24e-18	3.1e-09	0.000124058	1.76e-09	-0.0722633	-0.0279614	UCN3
chr6	3054013	3054884	872	*	6	1.24e-18	0.000289455	5.08e-05	2.02e-08	-0.128749	-0.0502218	NA
chr2	23746926	23750035	3110	*	11	1.25e-18	4.24e-09	3.15e-07	1.1e-11	0.0998559	0.00399557	KLHL29, AC011239.1
chr8	144442429	144443217	789	*	5	1.27e-18	2.36e-06	1.78e-05	1.23e-09	0.107793	0.0446108	NA
chr6	170580311	170581971	1661	*	9	1.33e-18	8.12e-07	2.37e-05	4.56e-10	0.0858239	0.0217422	RP5-894D12.3, RP5-894D12.5
chr2	43863435	43864536	1102	*	10	1.34e-18	0.000260907	2.09e-08	1.1e-07	0.0564289	0.0115615	PLEKHH2
chr17	1106553	1107460	908	*	6	1.35e-18	6.5e-06	2.26e-07	1.38e-09	-0.103407	-0.0412166	ABR
chr6	33638313	33638922	610	*	5	1.36e-18	0.000193306	9.05e-11	2.88e-09	-0.199099	-0.0458615	ITPR3
chr1	1355235	1357361	2127	*	13	1.38e-18	7.72e-10	0.000248279	2.57e-11	-0.0612	-0.0279376	RP4-758J18.7, ANKRD65
chr21	45575014	45576085	1072	*	5	1.39e-18	2.98e-14	0.000258329	8.92e-13	0.0957587	0.0718005	NA
chr11	57176211	57176720	510	*	3	1.43e-18	2.71e-09	1.19e-08	6.84e-12	0.121463	0.0537935	RP11-872D17.8, SLC43A3
chr17	7114967	7115524	558	*	3	1.47e-18	3.11e-07	3.43e-07	2.43e-11	-0.1087	-0.0566586	DLG4
chr19	47982835	47983900	1066	*	3	1.48e-18	5.29e-08	9.2e-12	1.41e-11	-0.0985542	-0.0429015	KPTN
chr6	27781089	27783336	2248	*	14	1.5e-18	1.73e-06	8.77e-05	1.27e-10	-0.101804	-0.0176052	HIST1H2BM, HIST1H2AJ
chr15	41061384	41062273	890	*	11	1.5e-18	0.000215843	4.64e-05	4.9e-08	0.0825721	0.0275267	C15orf62, DNAJC17
chr1	155107224	155109378	2155	*	19	1.5e-18	0.000506327	1.43e-07	4.31e-06	0.0913648	-0.00117343	EFNA1, SLC50A1
chr17	7122846	7124385	1540	*	16	1.54e-18	5.26e-05	2.37e-06	2.71e-07	0.0433786	0.00979507	ACADVL, DLG4
chr16	2081194	2081446	253	*	3	1.55e-18	5.94e-10	1.65e-08	4.44e-12	-0.115474	-0.0781029	SLC9A3R2
chr3	127509531	127511054	1524	*	4	1.55e-18	9.3e-06	5.44e-09	6.31e-10	0.0839349	0.0300631	MGLL
chr17	78151784	78152466	683	*	10	1.55e-18	1.21e-05	0.000500239	1.54e-09	-0.0640353	-0.0239424	CARD14
chr11	120207727	120208324	598	*	8	1.6e-18	0.000514125	2.8e-09	2.36e-07	-0.0317471	0.00296755	ARHGEF12
chr12	6876188	6877740	1553	*	8	1.63e-18	0.000365355	1.99e-10	3e-08	-0.101926	-0.0206176	PTMS, MLF2
chr6	89827644	89828455	812	*	8	1.64e-18	5.3e-06	3.45e-06	2.56e-09	-0.0769447	-0.018442	SRSF12
chr17	80259633	80261212	1580	*	4	1.66e-18	6.48e-15	1.96e-06	4.69e-14	0.08391	0.0542264	NA
chr12	123707536	123707827	292	*	3	1.67e-18	3.9e-11	3.56e-08	2.88e-12	0.151986	0.110945	MPHOSPH9
chr22	38626284	38627605	1322	*	7	1.67e-18	5.06e-08	2.06e-07	1.95e-10	-0.0974852	-0.040068	RP1-5O6.5, TMEM184B
chr6	161625996	161626210	215	*	2	1.7e-18	5.85e-10	1.99e-12	1.82e-12	-0.164774	-0.0898081	AGPAT4
chr17	59531696	59534102	2407	*	11	1.7e-18	4.55e-05	2.41e-06	7.86e-11	-0.0499485	-0.011689	TBX4
chr11	65558103	65559280	1178	*	8	1.7e-18	5.95e-09	2.79e-05	3.17e-10	0.0796569	0.0197799	OVOL1, OVOL1-AS1
chr6	37617864	37618514	651	*	5	1.71e-18	9.14e-09	9.84e-07	4.69e-11	-0.0937455	-0.0512188	MDGA1
chr9	123690455	123691850	1396	*	15	1.73e-18	4.19e-09	6.84e-06	1.17e-11	0.0998137	0.0228946	TRAF1
chrX	106160690	106161946	1257	*	3	1.79e-18	2.48e-06	1.17e-09	4.65e-09	0.138199	0.0272219	CLDN2, MORC4
chr11	47545207	47546214	1008	*	8	1.85e-18	2.26e-09	9.18e-05	2.41e-10	0.0574694	0.0312269	CELF1
chr6	31464699	31467192	2494	*	35	1.87e-18	3.28e-06	0.000780053	5.03e-07	-0.063813	0.00740321	MICB
chr10	101296619	101297642	1024	*	5	1.91e-18	9.53e-06	1.49e-05	2.81e-10	-0.0697063	-0.033617	NA
chr2	242926552	242928012	1461	*	9	1.93e-18	2.12e-07	0.000203187	1.34e-08	0.130902	0.0219122	AC131097.3
chr16	88567905	88569490	1586	*	11	1.94e-18	9.08e-06	2.47e-05	1.99e-08	-0.0389621	-0.0147471	ZFPM1
chr11	70261100	70262058	959	*	4	1.96e-18	0.00183014	3.27e-11	5.01e-09	0.149791	0.0376729	CTTN
chr20	23636474	23638107	1634	*	7	1.98e-18	5.42e-08	4.51e-08	9.63e-11	-0.108988	-0.0389213	RP11-218C14.5
chr1	3099233	3100956	1724	*	8	2.05e-18	3.65e-07	4.22e-08	3.24e-09	-0.0637904	-0.0212819	PRDM16
chr5	139491579	139492957	1379	*	7	2.21e-18	0.000239415	2.85e-07	2.8e-08	-0.0665836	-0.0206788	PURA
chr11	1979235	1980544	1310	*	6	2.23e-18	1.68e-05	1.53e-09	2.44e-09	-0.0817396	-0.0252404	MRPL23
chr9	2241249	2242468	1220	*	6	2.34e-18	7.37e-06	2.27e-09	5.6e-10	-0.0421799	-0.00928321	NA
chr12	13043502	13044862	1361	*	16	2.37e-18	1.62e-06	0.000244119	1.53e-08	-0.121319	-0.0193396	GPRC5A
chr1	42618041	42619163	1123	*	11	2.44e-18	3.73e-09	3.93e-05	8.06e-10	-0.0633473	-0.0195689	GUCA2B
chr3	72149324	72150173	850	*	10	2.49e-18	0.000390923	5.25e-09	5.03e-08	-0.10932	-0.00465308	LINC00877
chr8	23161764	23162383	620	*	4	2.59e-18	8.39e-09	3.69e-08	1.71e-10	-0.101872	-0.0689568	LOXL2
chr22	50607681	50609803	2123	*	18	2.59e-18	0.00032474	2.99e-09	4.43e-09	-0.140484	-0.00345192	PANX2
chr10	126233805	126234481	677	*	4	2.61e-18	1.48e-10	8.06e-07	1.91e-11	0.155445	0.0853399	LHPP
chr20	62317412	62318588	1177	*	9	2.69e-18	7.62e-12	5.66e-06	6.86e-13	-0.051445	-0.0249995	RTEL1, RTEL1-TNFRSF6B
chr4	8248320	8249430	1111	*	7	2.75e-18	0.000158959	8.07e-08	5.03e-09	0.0373013	0.00842426	NA
chr12	53644994	53646162	1169	*	14	2.8e-18	3.05e-05	4.08e-09	3.99e-08	0.0811963	0.0148757	MFSD5
chr5	157661508	157662237	730	*	4	2.82e-18	0.000336516	4.71e-11	1.26e-09	0.120408	0.0373188	NA
chr14	21733693	21734987	1295	*	6	2.83e-18	1.47e-05	9.96e-09	2.18e-09	0.0848666	0.0271783	HNRNPC
chr2	120188912	120189622	711	*	7	2.85e-18	5.45e-05	7.41e-07	4.5e-09	-0.088696	-0.0169483	TMEM37
chr8	140945782	140945843	62	*	3	2.92e-18	2.51e-11	1.77e-08	1.66e-12	0.088476	0.0600048	C8orf17, TRAPPC9
chr1	149908085	149909433	1349	*	13	2.99e-18	4.32e-07	0.00172384	2.2e-08	-0.0792732	-0.0291905	MTMR11
chr5	1003069	1004150	1082	*	6	3.17e-18	0.0951383	2.49e-10	4.78e-07	0.0905272	0.0118986	NA
chr9	134543900	134546313	2414	*	6	3.2e-18	1.57e-11	1.22e-06	9.69e-14	0.0995902	0.0454612	RAPGEF1
chr2	7059030	7059989	960	*	3	3.3e-18	2.61e-07	2.35e-10	1.91e-10	0.0616601	0.0303299	RNF144A
chr13	28024329	28025757	1429	*	23	3.31e-18	9.05e-09	0.0287917	2.64e-07	0.0230918	0.00680064	MTIF3
chr1	39546511	39548513	2003	*	12	3.35e-18	1.95e-09	5.23e-05	1.27e-12	-0.125338	-0.0328374	MACF1
chr15	76028788	76029699	912	*	4	3.38e-18	8.06e-06	4.63e-07	2.8e-09	-0.0663015	-0.0323648	DNM1P35
chr3	71275993	71276631	639	*	5	3.42e-18	0.000101905	9.43e-07	1.57e-09	0.110787	0.041904	FOXP1
chr5	178052578	178053533	956	*	6	3.46e-18	8.5e-06	9.28e-08	4.74e-08	0.0768622	0.0301689	CLK4
chr6	32938946	32943025	4080	*	76	3.55e-18	5.71e-05	0.00551344	3.87e-06	0.0872026	0.0110322	BRD2, XXbac-BPG181M17.6
chr17	18858607	18858951	345	*	2	3.56e-18	3.85e-07	6.68e-12	4.24e-11	0.0794915	0.0415566	SLC5A10
chr16	88102747	88103629	883	*	7	3.65e-18	3e-07	1.85e-05	1.25e-09	0.105807	0.0268263	BANP
chr15	40659816	40660718	903	*	3	3.66e-18	6.95e-06	8e-07	1.72e-10	0.0704981	0.0455869	DISP2
chr8	41862894	41863666	773	*	3	3.68e-18	2.49e-08	5.71e-09	4.5e-11	0.129388	0.0730342	KAT6A
chr5	76115309	76116535	1227	*	9	3.68e-18	0.000477751	1.39e-10	2.34e-08	0.100206	0.0272837	F2RL1
chr11	1750302	1750939	638	*	6	3.69e-18	1.11e-05	1.37e-08	4.17e-10	0.0935813	0.0412475	NA
chr1	211508890	211509713	824	*	2	3.89e-18	1.18e-11	6.35e-11	1.78e-12	0.134285	0.113534	TRAF5
chr10	102806871	102808252	1382	*	7	3.98e-18	6.71e-09	4.88e-05	9.55e-11	-0.118402	-0.0475805	NA
chr17	7482003	7483518	1516	*	8	4e-18	6.66e-08	3.41e-05	7.94e-10	-0.0892484	-0.0346569	SENP3-EIF4A1, EIF4A1, SNORA67, CD68
chr20	3148785	3149777	993	*	8	4.13e-18	1.42e-06	1.24e-06	4.64e-09	-0.0871516	-0.020747	LZTS3
chr2	240387066	240387964	899	*	4	4.2e-18	1.53e-10	1.14e-07	1.49e-12	0.137736	0.0588804	NA
chr3	52567604	52569925	2322	*	13	4.23e-18	1.48e-08	0.000355414	6.66e-11	-0.06716	-0.0164417	SMIM4, NT5DC2
chr22	43400443	43401279	837	*	2	4.27e-18	2.23e-05	1.55e-11	1.73e-10	0.124601	0.0617731	PACSIN2
chr6	143876139	143876202	64	*	2	4.36e-18	3.04e-12	7.7e-11	7.97e-13	0.0831633	0.0602451	PHACTR2, RP11-436I24.1
chr16	57512988	57514430	1443	*	7	4.44e-18	1.53e-11	2.54e-06	1.45e-12	-0.0665644	-0.0322042	DOK4
chr5	127872037	127873397	1361	*	10	4.45e-18	0.0260101	7.16e-09	3.42e-06	-0.0450614	-0.00818328	FBN2
chr3	46784830	46785106	277	*	2	4.48e-18	4.28e-07	4.5e-12	3.11e-11	-0.0923861	-0.0497107	PRSS50, PRSS45
chr7	4783319	4784903	1585	*	9	4.62e-18	4.37e-05	1.58e-05	5.98e-09	0.0526183	0.0165001	FOXK1
chr13	43565399	43567153	1755	*	14	4.66e-18	9.65e-06	3.8e-05	5.72e-10	0.091514	0.0259068	EPSTI1
chr11	64163330	64164279	950	*	6	4.68e-18	2.25e-09	1.53e-07	3.63e-11	-0.0968248	-0.062438	NA
chr8	8830864	8831422	559	*	2	4.87e-18	8.79e-09	4.16e-11	4.98e-11	0.160141	0.064462	RP11-62H7.2
chr1	55246213	55248099	1887	*	7	4.89e-18	7.35e-07	6.68e-05	2.17e-10	-0.0816428	-0.0262883	TTC22
chr16	89381904	89382891	988	*	6	4.99e-18	3.88e-08	1.28e-06	4.48e-10	0.0816919	0.0423704	ANKRD11
chr17	47286445	47288569	2125	*	19	5.11e-18	2.82e-06	3.41e-05	4.61e-08	0.115652	0.0203673	ABI3, GNGT2
chr22	39352848	39354115	1268	*	6	5.14e-18	7.03e-06	3.25e-09	7.29e-10	0.117757	0.017033	APOBEC3A
chr3	48601117	48602075	959	*	5	5.14e-18	9.43e-06	1.63e-07	2.2e-08	-0.0806856	-0.0362191	UCN2, COL7A1
chr3	183902771	183903974	1204	*	12	5.18e-18	4.42e-05	7.65e-08	2.09e-07	-0.0914619	-0.0127206	EIF2B5, ABCF3
chr8	145015964	145018300	2337	*	16	5.26e-18	0.00137637	1.38e-07	1.32e-05	0.0919062	0.0101675	PLEC
chr1	201475451	201476775	1325	*	20	5.4e-18	4.78e-06	5.34e-07	1.22e-07	0.0740276	0.0109256	RP11-134G8.7, CSRP1
chr16	56333295	56333966	672	*	2	5.42e-18	2.23e-06	2.82e-09	9.3e-09	0.0889744	0.0221822	GNAO1
chr11	85780029	85781719	1691	*	14	5.5e-18	3.65e-05	2.96e-06	4.74e-07	-0.107773	-0.0074606	PICALM
chr8	145700499	145701897	1399	*	9	5.62e-18	1.91e-05	4.93e-06	6.83e-08	-0.129742	-0.0316846	FOXH1
chr2	99279985	99280963	979	*	7	5.71e-18	1.38e-11	0.0002145	4.66e-11	0.115733	0.0583197	MGAT4A
chr17	185756	186214	459	*	3	5.71e-18	1.79e-09	1e-07	2.48e-10	0.0951869	0.0685169	RPH3AL
chr15	40719413	40719527	115	*	2	5.78e-18	1.92e-13	1.6e-08	5.08e-13	-0.125477	-0.117621	IVD
chr14	101143669	101144141	473	*	2	5.9e-18	2.2e-13	1.05e-08	5.31e-13	-0.123635	-0.093665	RP11-566J3.2
chr15	90727363	90729083	1721	*	13	5.96e-18	1.29e-06	3.87e-05	5.43e-12	-0.0741943	-0.0226107	SEMA4B
chr11	413350	413594	245	*	2	6e-18	1.29e-06	1.71e-12	1.64e-11	0.0891428	0.0457265	SIGIRR
chr10	48362159	48362170	12	*	2	6.07e-18	1.49e-13	5.37e-08	4.73e-13	0.117921	0.109558	ZNF488
chr13	41553626	41554217	592	*	2	6.21e-18	1.59e-14	2.1e-08	5.33e-14	0.139886	0.0959849	ELF1
chr10	126157224	126158871	1648	*	6	6.27e-18	1.52e-06	5.21e-08	9.71e-10	0.0903133	0.0208176	LHPP
chr5	158411655	158412190	536	*	3	6.36e-18	1.09e-09	5.07e-08	2.48e-11	-0.0566267	-0.0428187	CTD-2363C16.1, EBF1
chr3	47014128	47014492	365	*	2	6.41e-18	7.78e-08	1.11e-11	4.15e-11	0.119861	0.055937	CCDC12
chr5	65505181	65506308	1128	*	3	6.45e-18	0.000416828	6.48e-12	3.09e-10	0.0588267	0.0172761	CTD-2016O11.1
chr22	38036755	38037831	1077	*	7	6.69e-18	1.47e-06	7.97e-05	4.26e-09	0.0953047	0.0381003	SH3BP1
chr2	201991544	201992999	1456	*	3	6.8e-18	7.37e-08	7.08e-10	9.37e-11	0.0734069	0.0355134	CFLAR
chr11	6767668	6768632	965	*	5	6.82e-18	0.0010421	7.83e-11	1.9e-08	0.130131	0.033774	GVINP1
chr11	65340482	65344604	4123	*	20	6.86e-18	2.86e-11	0.000287862	1.98e-12	0.0860221	0.0179586	SSSCA1, FAM89B, EHBP1L1
chr1	45278704	45279684	981	*	7	6.9e-18	4.46e-05	9.96e-06	5.37e-09	-0.125971	-0.0321193	BTBD19
chr6	16306096	16306683	588	*	4	6.98e-18	1.18e-12	3.11e-06	6.59e-12	-0.0815344	-0.062235	ATXN1
chr9	34457129	34458568	1440	*	7	7.02e-18	1.6e-06	9.67e-07	6.25e-09	-0.0605362	-0.0201735	DNAI1, FAM219A
chr11	47175143	47176841	1699	*	5	7.07e-18	3.09e-11	2.24e-06	5.3e-12	0.0819904	0.0431059	C11orf49
chr11	69259247	69260314	1068	*	9	7.18e-18	2.06e-06	0.000112646	2.85e-08	-0.150535	-0.0610279	AP000439.2
chr9	123656764	123657427	664	*	7	7.19e-18	8.83e-09	2.52e-05	2.43e-10	-0.0754837	-0.0357325	NA
chr9	72435533	72436854	1322	*	9	7.19e-18	1.81e-05	4.2e-06	4.04e-08	-0.0803656	-0.0246042	C9orf135, C9orf135-AS1
chr2	219232736	219233678	943	*	7	7.39e-18	3.78e-06	1.79e-05	6.38e-08	-0.0652014	-0.0186755	C2orf62
chr2	43385844	43387721	1878	*	4	7.75e-18	2.4e-09	7.08e-09	1.04e-10	0.129075	0.0533749	NA
chr7	27140942	27145972	5031	*	36	7.76e-18	3.78e-09	0.00115533	1.28e-09	-0.0925984	-0.0129715	HOXA2, HOXA3
chr7	150651937	150653449	1513	*	11	7.87e-18	0.00363444	5.14e-06	1.85e-07	0.050946	0.00980779	KCNH2
chr19	39389219	39390960	1742	*	21	7.93e-18	0.00038581	9.11e-06	8.9e-06	0.0284496	0.00635462	NFKBIB, SIRT2
chr12	121476549	121478135	1587	*	13	7.95e-18	5.36e-10	1.66e-06	5.27e-10	0.101242	0.0146589	OASL
chr5	178956830	178957930	1101	*	8	8e-18	3.15e-06	1.84e-07	1.48e-08	0.0632465	0.0205299	NA
chr10	63421873	63423079	1207	*	10	8.04e-18	2.91e-05	4.2e-08	3.27e-08	-0.037732	-0.0166945	C10orf107
chr1	155162752	155163661	910	*	10	8.18e-18	5.96e-06	1.45e-05	1.67e-08	0.0474321	0.022803	NA
chr7	27169136	27171528	2393	*	29	8.41e-18	6.81e-11	0.00242714	2.49e-09	-0.0938885	-0.0370958	HOXA-AS2, HOXA-AS3, HOXA3, HOXA4, RP1-170O19.22
chr3	195542553	195542580	28	*	2	8.64e-18	6.16e-11	3.58e-11	3.61e-12	0.133628	0.0889179	NA
chr22	27709245	27710179	935	*	2	8.68e-18	6.45e-10	1.86e-10	3.58e-11	-0.125669	-0.0696473	CTA-929C8.6, CTA-929C8.7
chr2	128617328	128617901	574	*	5	8.78e-18	2.06e-05	2.54e-09	1.75e-10	-0.0853799	-0.0251749	NA
chr10	105217980	105219759	1780	*	12	9.09e-18	3.41e-05	4.37e-07	8.1e-08	0.0746705	0.00936421	RP11-225H22.4, CALHM1
chr15	74609775	74610683	909	*	6	9.15e-18	2.68e-09	4.4e-05	2.42e-10	-0.0841086	-0.0469901	CCDC33
chr3	124930336	124931535	1200	*	7	9.19e-18	3.87e-05	1.16e-06	1.54e-07	-0.0671982	-0.0214262	SLC12A8
chr8	57471162	57473034	1873	*	7	9.28e-18	5.19e-12	9.29e-06	1.34e-13	-0.131583	-0.0670182	LINC00968
chr15	75471194	75471851	658	*	4	9.43e-18	1.74e-05	1.61e-08	7.11e-08	0.113436	0.0363388	NA
chr3	148846750	148847791	1042	*	12	9.45e-18	0.00815126	3.96e-09	1.04e-06	0.089634	0.012212	HPS3
chr1	12600019	12600744	726	*	4	9.47e-18	2.78e-12	1.75e-05	1.37e-11	-0.0993707	-0.0604582	NA
chr1	12147676	12148346	671	*	3	9.5e-18	2.18e-11	2.88e-07	1.15e-11	0.111692	0.0451886	TNFRSF8
chr17	75400156	75402473	2318	*	8	9.51e-18	8.09e-12	1.11e-06	1.35e-12	0.124478	0.0388855	2022-09-09
chr10	76803270	76803925	656	*	5	9.63e-18	1.65e-06	1.07e-07	2.58e-09	-0.114003	-0.0477764	DUPD1
chr7	100471062	100472263	1202	*	3	9.68e-18	6.4e-05	8.47e-08	3.75e-07	-0.122852	-0.0565062	TRIP6
chr20	61425320	61425761	442	*	2	1.02e-17	1.49e-08	1.66e-10	1.64e-10	0.067999	0.0381769	NA
chr5	180622072	180622450	379	*	5	1.03e-17	1.27e-11	2.85e-05	3.74e-11	-0.0804274	-0.0579156	TRIM7
chr12	57612683	57614182	1500	*	10	1.05e-17	2.26e-05	3.97e-06	3.82e-08	-0.12906	-0.0264305	NXPH4
chr6	159527629	159528743	1115	*	7	1.06e-17	5.47e-07	1.02e-09	1.74e-09	0.073983	0.0176566	NA
chr7	157092682	157093534	853	*	5	1.09e-17	0.000184639	1.02e-10	1.35e-09	0.101062	0.016729	NA
chr4	57773149	57773955	807	*	10	1.12e-17	0.00109691	2.03e-09	1.13e-07	-0.138166	-0.0160037	NA
chr1	2979311	2980937	1627	*	8	1.15e-17	2.18e-10	0.000135893	3.51e-10	-0.0640089	-0.0305207	LINC00982
chr1	111158587	111159200	614	*	2	1.15e-17	6.09e-05	3.12e-11	3.6e-10	0.119684	0.0599205	KCNA2
chr1	225652300	225653291	992	*	5	1.18e-17	6.28e-09	2.89e-06	1.33e-10	-0.0987179	-0.0386372	RP11-496N12.6
chr16	11759492	11760837	1346	*	3	1.19e-17	0.000641919	7.04e-10	5.62e-09	0.0869312	0.018351	NA
chr2	25390385	25392941	2557	*	18	1.22e-17	9.95e-09	8.2e-05	4.28e-10	-0.0745412	-0.0214558	POMC
chr12	123752628	123753944	1317	*	11	1.24e-17	3.59e-07	9.75e-05	3.41e-08	0.103113	0.00597926	CDK2AP1
chr1	149333124	149333142	19	*	2	1.25e-17	3.91e-12	5.24e-07	1.25e-11	-0.0879414	-0.0725116	NA
chr17	16394848	16396497	1650	*	11	1.25e-17	4.56e-05	2.27e-06	2.1e-08	-0.0512078	-0.0127991	FAM211A
chr21	38807423	38807712	290	*	2	1.26e-17	1.91e-13	1.41e-07	6.47e-13	0.0889223	0.0883034	DYRK1A
chr6	34452694	34452932	239	*	2	1.26e-17	2.19e-13	1.39e-07	7.38e-13	0.0953971	0.0920679	PACSIN1
chr22	18324769	18325505	737	*	4	1.27e-17	6.64e-06	9.35e-07	2.61e-08	0.0745722	0.0344701	MICAL3
chr19	18229454	18230196	743	*	2	1.28e-17	1.14e-07	4.25e-10	7.6e-10	0.0476758	0.0381076	MAST3
chr1	175035989	175037359	1371	*	8	1.28e-17	2.05e-09	0.000356659	2.22e-09	-0.0732389	-0.0328322	TNN
chr19	10449942	10450872	931	*	10	1.3e-17	0.000441456	4.99e-07	1.89e-07	0.0754783	0.018999	ICAM3
chr19	2607726	2608495	770	*	5	1.32e-17	1.11e-09	6.49e-06	1.15e-10	0.118616	0.0578426	GNG7
chr4	41539955	41541049	1095	*	4	1.32e-17	4.97e-06	1.87e-10	1.16e-09	-0.12813	-0.0413191	LIMCH1
chr19	3338757	3338915	159	*	2	1.36e-17	9.58e-06	3.96e-12	4.54e-11	0.0276969	0.0145573	NA
chr3	64210439	64212167	1729	*	12	1.36e-17	7.05e-07	0.000217159	7.99e-09	-0.0634664	-0.0263703	PRICKLE2
chr19	12997021	12998927	1907	*	11	1.39e-17	1.81e-07	7.48e-05	1.65e-08	-0.0593358	-0.0293017	KLF1
chr6	31038593	31039180	588	*	5	1.41e-17	2.27e-09	2.92e-06	7.18e-11	-0.108938	-0.0698059	NA
chr3	184074817	184075782	966	*	5	1.43e-17	3.2e-07	2.11e-05	2.08e-09	-0.0806984	-0.0402131	EIF2B5, CLCN2
chr11	14991267	14991572	306	*	4	1.45e-17	3.38e-10	2.81e-07	3.58e-11	-0.0738795	-0.0409864	CALCB, CALCA
chr1	221054825	221058198	3374	*	16	1.45e-17	1.34e-06	0.000467188	8.33e-10	-0.0629144	-0.0192153	HLX
chr6	156717406	156718546	1141	*	6	1.46e-17	1.39e-09	7.09e-07	8.8e-11	0.0932966	-0.0138354	NA
chr6	134851388	134852160	773	*	2	1.48e-17	1.93e-10	1.37e-10	1.5e-11	0.129641	0.0558664	RP11-557H15.4
chr20	31099338	31099867	530	*	3	1.48e-17	3.74e-10	1.11e-06	2.93e-10	0.0721269	0.0569139	C20orf112
chr14	51288087	51288907	821	*	7	1.48e-17	3.4e-07	0.000112227	1.25e-09	0.0766482	0.037452	RP11-286O18.1, NIN
chr22	20905256	20905556	301	*	3	1.52e-17	6.14e-12	3.01e-07	7.41e-12	0.0549651	0.0418519	MED15
chr1	19810215	19811704	1490	*	10	1.53e-17	2.28e-05	0.000242267	9.36e-08	0.0888374	0.0223358	CAPZB
chr11	47529924	47530711	788	*	2	1.54e-17	2.14e-05	7.41e-11	7.18e-10	0.0977712	0.0532958	CELF1
chr10	97200985	97201948	964	*	6	1.55e-17	0.000701696	8.96e-11	7.2e-09	0.136979	0.0290545	SORBS1
chr17	74533239	74535751	2513	*	19	1.59e-17	0.00031463	2.64e-05	6.21e-08	-0.0916661	-0.0116452	PRCD, CYGB
chr10	11570075	11570524	450	*	2	1.61e-17	9.06e-11	4.71e-10	1.81e-11	0.0936257	0.0565739	USP6NL
chr21	45772061	45774294	2234	*	12	1.66e-17	6.1e-09	5.37e-05	1.86e-10	-0.0654895	0.000838249	TRPM2
chr12	6881118	6882083	966	*	9	1.66e-17	2.84e-09	1.81e-05	2.35e-09	-0.0765677	-0.0028608	LAG3
chr1	1689887	1690982	1096	*	8	1.67e-17	3.08e-08	0.000306827	7.85e-09	0.040092	0.0204331	NADK
chr3	114618858	114619814	957	*	3	1.68e-17	6.41e-05	1.55e-10	1.15e-09	0.103829	0.0300395	ZBTB20
chr17	79095182	79096582	1401	*	8	1.72e-17	0.000742927	1.13e-05	3.49e-07	-0.0652043	-0.0168982	AATK
chr7	151036715	151039078	2364	*	16	1.76e-17	2.46e-06	5.96e-09	9.17e-10	0.140533	0.00207859	NUB1
chr1	149193534	149194510	977	*	7	1.77e-17	2.31e-05	4.22e-05	1.97e-07	-0.0427432	-0.0122398	RNVU1-17
chr17	76967629	76968215	587	*	5	1.79e-17	2.77e-10	2.43e-06	1.77e-10	-0.0467931	-0.0322304	LGALS3BP
chr17	7082562	7083519	958	*	9	1.83e-17	2.9e-08	0.000279561	5.83e-09	-0.0767898	-0.0301358	ASGR1
chr11	44978644	44979326	683	*	5	1.87e-17	4.1e-11	1.74e-05	9.64e-11	-0.0950846	-0.0519896	NA
chr2	101945135	101945867	733	*	2	1.89e-17	8.02e-07	1.24e-10	5.74e-10	0.0748846	0.0404282	NA
chr2	70329905	70331436	1532	*	6	1.9e-17	0.000401354	2.46e-06	3.33e-08	0.0513273	0.0258137	AC016700.4, AC016700.3
chr7	100883552	100885251	1700	*	5	1.98e-17	4.2e-05	5.58e-06	1.4e-08	-0.10602	-0.0402479	FIS1
chr7	2551247	2552380	1134	*	8	2.02e-17	0.000136135	0.000126233	2.63e-08	0.136688	0.0388269	LFNG
chr5	32274403	32275566	1164	*	3	2.11e-17	7.61e-07	6.39e-10	1.16e-09	-0.167252	-0.082881	MTMR12
chr11	8954206	8955607	1402	*	9	2.13e-17	1.27e-08	0.000276091	9.15e-10	-0.0535105	-0.0209144	C11orf16
chr12	111748299	111749241	943	*	4	2.13e-17	7.12e-06	6.25e-10	3.24e-09	0.102874	0.0131269	CUX2
chr9	546431	547144	714	*	3	2.29e-17	8.67e-11	4.58e-08	2.28e-11	-0.116424	-0.0920693	KANK1
chr17	79423139	79423649	511	*	2	2.29e-17	1.52e-08	6.04e-10	3.92e-10	-0.0938959	-0.0349241	RP11-1055B8.7
chr17	20458672	20458986	315	*	2	2.33e-17	9.55e-08	6.31e-12	2.81e-11	0.0730354	0.0417221	RP11-434D2.11
chr10	131904083	131904410	328	*	3	2.44e-17	3.52e-12	5.91e-06	1.34e-11	-0.0832609	-0.0605448	CTAGE7P, LINC00959
chr12	1771358	1773108	1751	*	5	2.45e-17	3.4e-06	5.48e-06	1.64e-09	-0.104911	-0.0498818	NA
chr3	50664163	50664954	792	*	3	2.45e-17	7.03e-07	1.24e-09	2.52e-09	0.0762492	0.0375415	MAPKAPK3
chr19	58878570	58881206	2637	*	10	2.48e-17	1.26e-10	9.59e-06	1.03e-11	-0.086398	-0.0366362	ZNF837
chr11	119293780	119295429	1650	*	16	2.54e-17	1.89e-07	0.00620037	4.76e-07	-0.0481464	-0.0114171	USP2-AS1, THY1
chr8	141301414	141301482	69	*	2	2.55e-17	2.87e-12	8.68e-08	7.54e-12	0.0771188	0.0704411	TRAPPC9
chr6	144672887	144672999	113	*	2	2.7e-17	8.91e-13	9.63e-08	2.65e-12	0.0997867	0.0929872	UTRN
chr1	151966448	151967992	1545	*	13	2.72e-17	3.98e-06	0.000173094	3.04e-08	-0.0808863	-0.0166752	NBPF18P, S100A10
chr11	72532555	72533664	1110	*	6	2.85e-17	1.01e-09	9.95e-05	8.63e-10	-0.122936	-0.0616546	ATG16L2
chr10	135107346	135108050	705	*	4	2.91e-17	0.00101912	9.08e-11	1.22e-08	0.0667271	0.00499854	TUBGCP2
chr15	98539090	98539886	797	*	2	2.93e-17	1.63e-09	1.22e-10	4.57e-11	0.134362	0.0568742	NA
chr13	114813509	114815139	1631	*	11	3.02e-17	6.18e-05	3.88e-06	7.66e-08	0.0858731	0.0161771	RASA3
chr22	24938255	24938711	457	*	2	3.05e-17	2.48e-05	1.82e-11	2.02e-10	0.099267	0.0486903	GUCD1
chr22	31159371	31160459	1089	*	7	3.05e-17	2.18e-05	3.57e-06	5.87e-09	-0.0528609	-0.0191356	OSBP2
chr11	3253581	3254504	924	*	15	3.05e-17	0.000836867	1.76e-09	5.27e-07	0.0661944	-0.0027373	AC109309.4, MRGPRE
chr1	25907602	25908391	790	*	4	3.14e-17	4.1e-09	1.3e-06	4.95e-10	-0.115645	-0.0618351	RP11-70P17.1
chr11	61658800	61660190	1391	*	14	3.16e-17	0.000391435	5.09e-06	3.78e-07	0.0522283	0.00611055	FADS3
chr9	132657076	132657990	915	*	2	3.19e-17	6.85e-13	1.34e-10	3.53e-13	0.155883	0.10658	FNBP1
chr17	58239449	58239512	64	*	2	3.21e-17	2.05e-08	1.42e-12	5.38e-12	-0.0806292	-0.048839	CA4
chr19	51871466	51873057	1592	*	8	3.22e-17	0.000424432	2.2e-06	6.6e-08	-0.0667609	-0.0233746	CLDND2
chr8	134783219	134783725	507	*	5	3.25e-17	4.31e-11	0.000234574	1.33e-10	0.0780546	0.0578536	CTD-2588J1.1
chr7	150082335	150082688	354	*	3	3.26e-17	6.82e-12	3.12e-06	1.47e-11	-0.0772502	-0.0527772	ZNF775
chr16	67198725	67201719	2995	*	12	3.42e-17	7.11e-10	7.3e-07	1.14e-13	-0.0574958	-0.0139312	RP11-5A19.5, HSF4
chr22	36552195	36553176	982	*	5	3.6e-17	4.01e-09	5e-07	6.87e-10	0.0509767	0.0295324	APOL3
chr16	22103349	22104151	803	*	7	3.63e-17	2.22e-08	1.06e-05	3.37e-09	-0.0623991	-0.0329798	VWA3A, RP11-101E7.2
chr13	113670930	113673774	2845	*	10	3.71e-17	8.26e-05	4.91e-07	2.98e-10	-0.0410755	-0.0142414	MCF2L
chr17	53351050	53351094	45	*	2	3.76e-17	7.6e-11	9.97e-08	1.3e-10	0.0754144	0.060661	HLF
chr1	228987714	228988170	457	*	2	3.76e-17	6.26e-06	8.37e-11	6.63e-10	0.0854151	0.037966	NA
chr22	37677834	37678791	958	*	11	3.79e-17	5.95e-10	0.000112653	1.86e-09	0.0621886	0.0187932	CYTH4
chr8	82607241	82608057	817	*	6	3.97e-17	6.98e-08	1.02e-05	9.01e-09	0.0881772	0.0338968	SLC10A5
chr1	26096521	26098531	2011	*	7	4.02e-17	2.73e-11	1.06e-06	2.03e-13	0.0654938	0.0368071	MAN1C1
chr6	29759078	29761288	2211	*	45	4.17e-17	9.6e-05	0.0265527	7.06e-06	0.0973043	0.00379273	HLA-V, HCG4
chr16	3114847	3115809	963	*	13	4.24e-17	2.77e-08	0.000749727	2.6e-09	0.0869604	0.0215461	IL32
chr9	136435523	136435554	32	*	2	4.4e-17	2.33e-12	9.37e-08	6.32e-12	-0.123473	-0.111216	ADAMTSL2
chr15	34628731	34630395	1665	*	19	4.45e-17	3.33e-05	2.14e-06	2.16e-06	0.106473	0.00887855	SLC12A6
chr15	89929102	89929470	369	*	2	4.46e-17	1.27e-10	8.29e-10	2.98e-11	-0.0830381	-0.0225242	LINC00925
chr5	72920800	72922957	2158	*	13	4.51e-17	1.48e-05	1.51e-05	9.34e-09	-0.083368	-0.00791803	ARHGEF28
chr6	90695223	90695710	488	*	2	4.58e-17	2.78e-05	1.77e-10	1.63e-09	0.0978799	0.0449273	BACH2
chr12	66697281	66697621	341	*	2	4.59e-17	4.72e-07	1.51e-10	5.75e-10	0.186667	0.0981765	HELB
chr4	36244174	36247231	3058	*	15	4.61e-17	5.47e-05	7.88e-07	1.24e-10	0.0899218	0.0207284	RP11-431M7.3, ARAP2
chr10	102820042	102822595	2554	*	21	4.64e-17	0.000100674	0.000373756	1.13e-07	-0.0755098	-0.00756471	KAZALD1, RP11-108L7.15
chr19	3767224	3768001	778	*	4	4.71e-17	6.91e-05	9.83e-09	7.01e-08	-0.0588488	-0.0181054	MRPL54
chr17	16919221	16919684	464	*	2	4.81e-17	5.82e-07	1.88e-10	7.29e-10	0.0788624	0.0318053	NA
chr22	38889830	38891082	1253	*	5	4.85e-17	0.0043872	7.73e-07	2.21e-09	0.110061	0.0379899	DDX17
chr6	36808207	36808894	688	*	4	4.85e-17	0.0109372	2.02e-09	3.45e-07	-0.0855057	-0.0174664	NA
chr20	23113228	23114274	1047	*	5	4.93e-17	1.19e-12	3.63e-05	7.16e-12	-0.128589	-0.0775875	LINC00656
chr17	40931406	40932983	1578	*	12	4.94e-17	2.92e-05	4.07e-05	9.46e-08	-0.0615679	-0.00987783	VPS25, WNK4
chr12	53625605	53628120	2516	*	9	4.97e-17	4.18e-10	3.87e-09	4.45e-14	-0.0608179	-0.0180654	RARG
chr10	116527201	116528581	1381	*	8	4.97e-17	2.88e-07	5.21e-05	1.85e-09	-0.0533266	-0.00958916	RP11-106M7.1
chr12	42875816	42876885	1070	*	6	4.97e-17	1.28e-05	6.49e-07	1.39e-08	-0.0909168	-0.0294611	PRICKLE1
chr19	46404031	46405552	1522	*	6	5.01e-17	0.000944309	7.66e-10	8.63e-08	-0.0797101	-0.0139708	MYPOP
chr17	913573	914053	481	*	3	5.24e-17	3e-10	4.12e-07	8.16e-11	-0.0441144	-0.0313533	ABR
chr1	68149989	68151160	1172	*	10	5.43e-17	1.1e-06	1.76e-05	4.37e-08	0.0628958	0.0173818	GADD45A
chr3	32344486	32345052	567	*	2	5.6e-17	0.00013743	5.88e-11	6.85e-10	0.117527	0.0571605	CMTM8
chr22	30804749	30805217	469	*	6	5.66e-17	5.84e-06	2.26e-07	1.28e-09	-0.0648363	-0.0352344	SEC14L2, RNF215
chr19	14544684	14545781	1098	*	4	5.74e-17	2.29e-10	5.15e-06	8.07e-11	-0.0769013	-0.0153722	PKN1
chr22	46422752	46423927	1176	*	5	5.78e-17	5.61e-08	5.73e-08	5.9e-10	-0.172726	-0.0539729	NA
chr5	49724532	49725470	939	*	4	5.8e-17	1.9e-07	5.13e-07	1.35e-09	0.0745143	0.0338432	EMB
chr17	19209667	19209889	223	*	5	5.83e-17	1.45e-07	2.88e-10	1.85e-10	0.0823729	0.0303194	EPN2
chr2	10443632	10445016	1385	*	13	5.94e-17	5.64e-05	2.7e-08	3.21e-07	0.153522	0.0228967	HPCAL1
chr11	65687220	65688343	1124	*	5	6.13e-17	2.97e-05	6.3e-06	2.09e-08	0.0747275	0.0213018	DRAP1
chr5	60138761	60139516	756	*	6	6.16e-17	0.00513463	1.45e-07	2.82e-07	-0.136581	-0.0225778	ELOVL7
chr7	2518684	2519874	1191	*	6	6.4e-17	4.76e-10	5.67e-06	6.33e-11	-0.0501673	-0.0256603	NA
chr13	111935077	111936071	995	*	8	6.43e-17	4.35e-08	2.04e-05	6.67e-09	-0.0524971	-0.0188396	ARHGEF7
chr15	78913147	78914367	1221	*	15	6.43e-17	4.19e-05	1.87e-05	1.36e-06	0.0830138	0.021951	CHRNA3
chr3	49849871	49851439	1569	*	5	6.45e-17	6.7e-05	9.16e-06	2.04e-08	0.063879	0.0249873	UBA7
chr2	136633306	136634935	1630	*	12	6.45e-17	1.58e-05	5.94e-10	2.73e-08	0.0641199	0.00871787	MCM6
chr1	207627372	207628383	1012	*	12	6.57e-17	4.98e-06	1.8e-05	1.46e-07	0.0659836	0.0139636	CR2
chr11	65325158	65326533	1376	*	10	6.6e-17	6.01e-07	6.16e-07	9.47e-09	0.0635702	0.0207532	LTBP3
chr2	6910393	6911866	1474	*	8	6.62e-17	9.31e-08	5.55e-08	7.67e-10	-0.112875	-0.0380977	LINC00487
chr22	18264102	18264535	434	*	2	6.62e-17	4.48e-05	9.01e-11	9.32e-10	0.102355	0.0546106	NA
chr10	134399880	134401153	1274	*	8	6.64e-17	2.53e-08	0.000156163	7.55e-09	-0.121431	-0.0596065	INPP5A
chr16	75096992	75097612	621	*	3	6.64e-17	0.000279022	1.84e-08	2.81e-07	0.0885805	0.0317947	ZNRF1
chr16	68481968	68483194	1227	*	15	6.65e-17	1.04e-06	5.59e-05	4.61e-07	-0.0582088	-0.00839489	SMPD3
chr1	62318010	62318582	573	*	2	6.84e-17	0.00104807	3.51e-10	4.01e-09	0.0817774	0.0412954	INADL, RNU6-1177P
chr17	75318211	75320035	1825	*	8	6.88e-17	2.13e-11	7.01e-05	2.88e-13	-0.103488	-0.026814	2022-09-09
chr2	128421828	128422981	1154	*	13	6.91e-17	9.39e-05	0.000526298	3.16e-07	-0.0516762	-0.0199745	LIMS2
chr10	134353618	134353627	10	*	2	6.94e-17	9.11e-13	7.81e-08	2.63e-12	0.111831	0.105106	INPP5A
chr16	85470485	85470674	190	*	3	7.04e-17	2.57e-11	1.45e-06	1.56e-11	-0.0951898	-0.0668918	NA
chr1	54719216	54719938	723	*	2	7.05e-17	3.76e-10	6.14e-10	5.09e-11	0.0658377	0.0579048	SSBP3
chr1	6579837	6580525	689	*	8	7.12e-17	2.17e-07	4.94e-05	4.7e-09	-0.0542408	-0.0259469	PLEKHG5
chr17	74705404	74705806	403	*	3	7.28e-17	1.31e-07	6.22e-09	2.95e-09	-0.0625127	-0.0281802	MXRA7
chr8	10488621	10489236	616	*	4	7.3e-17	9.17e-05	2.8e-07	2.08e-08	-0.0965556	-0.0504129	RP1L1
chr12	52299524	52301970	2447	*	10	7.39e-17	8.84e-09	2.57e-07	4.66e-13	-0.0772839	-0.0295378	ACVRL1
chr12	8474082	8474132	51	*	3	7.42e-17	1.52e-09	1.39e-08	9.45e-12	-0.0538929	-0.0343737	RP11-113C12.4, LINC00937
chr22	27044201	27045283	1083	*	3	7.42e-17	7.09e-09	1.37e-08	4.48e-10	0.0676759	0.0205283	MIAT
chr1	65534381	65535397	1017	*	5	7.44e-17	0.00207153	4.44e-10	5.87e-08	0.0646675	0.0208205	NA
chr11	58672446	58673615	1170	*	11	7.58e-17	3.76e-07	3.35e-05	1.5e-11	-0.0786283	-0.0266321	GLYATL1, AP001652.1
chr17	77018427	77021716	3290	*	27	7.7e-17	1.53e-13	0.000154758	3.35e-14	-0.06884	-0.0124072	C1QTNF1, C1QTNF1-AS1
chr1	201851880	201852945	1066	*	3	7.98e-17	1.24e-06	5.25e-10	9.91e-10	0.0927642	0.0107296	IPO9
chr9	138398388	138398418	31	*	2	8.23e-17	5.37e-11	1.08e-08	4.89e-11	-0.0532904	-0.0435773	NA
chr1	9062256	9062931	676	*	3	8.38e-17	7.07e-05	1.57e-09	1.55e-08	-0.180868	-0.0497538	NA
chr17	4713592	4714200	609	*	3	8.55e-17	0.000355313	1.29e-11	7.87e-10	0.117041	0.0369198	PLD2
chr10	49482695	49483356	662	*	5	8.99e-17	6.94e-09	2.87e-07	1.26e-09	-0.0757905	-0.0289741	FRMPD2
chr16	56681544	56682709	1166	*	4	9.09e-17	1.19e-11	2.82e-05	4.3e-11	-0.0702455	-0.0427878	MT1CP
chr15	64290807	64291516	710	*	4	9.15e-17	2.36e-05	1.29e-07	4.09e-09	0.0945582	0.0400508	DAPK2
chr14	99501573	99504935	3363	*	8	9.39e-17	1.53e-20	2.66e-05	5.9e-19	-0.125798	-0.0837825	NA
chr14	20903410	20904320	911	*	12	9.4e-17	7.67e-06	0.00196129	3.7e-07	-0.0142546	-0.00886319	KLHL33
chr12	6752881	6753626	746	*	6	9.43e-17	1.27e-10	0.000286171	9.12e-10	-0.0985409	-0.0616365	ACRBP
chr11	12088047	12088837	791	*	7	9.44e-17	7.02e-09	0.000393176	2.69e-09	-0.0864818	-0.0391087	RP13-631K18.3
chr19	2290843	2291872	1030	*	8	9.55e-17	2.64e-09	0.000109569	3.57e-09	-0.0646376	-0.0272349	LINGO3
chr1	6556248	6557779	1532	*	10	9.58e-17	1.23e-07	1.17e-05	1.56e-08	-0.0728259	-0.00687853	PLEKHG5
chr8	144654887	144656271	1385	*	13	9.62e-17	6.09e-08	0.00348777	2.45e-08	-0.0819346	-0.0331515	RP11-661A12.9, MROH6
chr17	66374702	66375195	494	*	3	9.68e-17	3.95e-12	5.65e-07	1.23e-11	-0.099621	-0.0683293	ARSG
chr7	33843380	33843957	578	*	3	9.75e-17	0.0870162	1.05e-09	8.48e-08	-0.0608451	-0.0194678	NA
chr14	103415458	103416389	932	*	6	9.83e-17	3.3e-06	8.57e-06	4.15e-08	0.061809	0.025584	CDC42BPB
chr2	121516148	121516533	386	*	2	9.94e-17	5.73e-12	1.2e-08	8.69e-12	-0.0969832	-0.0751153	GLI2
chr4	141263852	141264798	947	*	7	9.95e-17	2.07e-06	5.2e-06	8.92e-09	0.117707	0.050044	SCOC, RP11-425I13.3
chr20	40037050	40037799	750	*	2	9.96e-17	0.000463875	1.12e-10	1.33e-09	0.106379	0.0536759	CHD6
chr18	9117348	9117620	273	*	2	1.01e-16	1.15e-08	2.09e-11	3.4e-11	0.102626	0.0684922	NDUFV2, RP11-21J18.1
chr16	90084774	90085915	1142	*	6	1.01e-16	1.3e-07	4.45e-06	3.84e-09	-0.0616676	-0.0188064	DBNDD1
chr6	41840102	41840757	656	*	4	1.02e-16	9.29e-12	9.54e-06	3.33e-11	-0.102657	-0.0529411	USP49
chr16	31075359	31076603	1245	*	6	1.02e-16	1.26e-07	4.89e-07	4.75e-09	0.0856353	0.0288117	ZNF668
chr17	43297792	43298813	1022	*	5	1.03e-16	1.54e-08	1.71e-06	3.73e-09	0.0984141	0.0340563	FMNL1, CTD-2020K17.1
chr22	38484022	38486518	2497	*	8	1.05e-16	5.99e-09	4.35e-06	4.78e-12	-0.109185	-0.0379683	CTA-228A9.3, BAIAP2L2
chr7	7758995	7759286	292	*	3	1.07e-16	3.41e-06	6.42e-11	9.69e-11	0.0738782	0.0465704	RPA3-AS1
chr3	121150715	121151186	472	*	2	1.07e-16	1.91e-07	1.5e-10	4.24e-10	0.13975	0.0845283	POLQ
chr7	150101498	150103902	2405	*	15	1.11e-16	0.000146854	1.29e-05	1.93e-07	0.110248	0.0215147	ZNF775
chr21	43823604	43824262	659	*	10	1.12e-16	1.4e-06	0.00022608	1.01e-08	0.103076	0.0517781	UBASH3A
chr22	37914206	37915443	1238	*	9	1.15e-16	0.0142508	1.77e-06	5.54e-06	-0.057467	-0.0115014	CARD10
chr17	55517638	55518432	795	*	4	1.16e-16	4.9e-09	2.73e-06	4.14e-10	0.098542	0.0516315	MSI2
chr2	60610208	60611597	1390	*	7	1.17e-16	2.79e-09	7.79e-06	4.91e-11	-0.0943977	-0.0465009	AC007381.2
chr14	101175123	101177272	2150	*	8	1.18e-16	5.01e-05	3.77e-06	2.2e-10	-0.0961966	-0.0286078	NA
chr2	111488934	111490254	1321	*	9	1.23e-16	7.23e-07	9.35e-05	3.06e-08	-0.0343493	-0.0128709	ACOXL
chr20	50110100	50110833	734	*	3	1.27e-16	8.56e-06	1.34e-09	8.51e-09	0.151969	0.0501313	NFATC2
chr4	1852829	1853351	523	*	2	1.31e-16	7.86e-12	9.22e-09	1.04e-11	0.0675861	0.0539684	LETM1
chr1	151682066	151683752	1687	*	7	1.31e-16	1.15e-05	9.71e-07	2.16e-08	-0.0857628	-0.0334876	AL589765.1, RIIAD1, CELF3
chr1	202310824	202312120	1297	*	12	1.31e-16	0.00025597	2.16e-06	9.25e-07	0.0552938	0.0146915	UBE2T
chr11	128812462	128813836	1375	*	20	1.33e-16	3.73e-07	0.0140983	2.41e-07	-0.0433541	-0.0164307	TP53AIP1
chr19	12476683	12477259	577	*	4	1.33e-16	0.000357747	3.13e-08	6.37e-07	0.0950085	0.0303867	ZNF442
chr17	29752255	29753081	827	*	3	1.34e-16	6.09e-10	8.67e-09	4.89e-11	-0.0716684	-0.0396045	RAB11FIP4
chr1	78221337	78221959	623	*	2	1.34e-16	0.000131606	1.21e-10	1.34e-09	0.103679	0.053082	USP33
chr14	100150995	100151561	567	*	4	1.34e-16	0.00207067	7.35e-08	2.54e-06	-0.126442	-0.0283058	CYP46A1
chr11	1296469	1297558	1090	*	8	1.35e-16	1.2e-07	0.000201874	3.66e-09	0.0921304	0.0362543	TOLLIP
chr2	165752736	165754136	1401	*	3	1.35e-16	0.000121545	1.6e-09	3.03e-08	0.0529531	0.0132605	SLC38A11
chr2	112914345	112915012	668	*	2	1.35e-16	3.73e-06	1.27e-07	1.81e-07	0.0898764	0.0396751	FBLN7
chr21	38300102	38300274	173	*	2	1.36e-16	7.33e-09	1.22e-11	1.93e-11	-0.0900901	-0.0519797	HLCS
chr9	134163714	134165268	1555	*	10	1.38e-16	5.53e-09	1.59e-05	8.77e-10	-0.052518	-0.0276712	PPAPDC3
chr16	85393998	85394506	509	*	4	1.41e-16	1.06e-08	6.75e-07	4.12e-10	0.0822674	0.0560106	NA
chr17	4834815	4836171	1357	*	11	1.41e-16	6.89e-07	0.000503968	1.49e-07	-0.0605373	-0.0257333	GP1BA
chr13	99880353	99880947	595	*	2	1.46e-16	1.28e-08	9.4e-09	1.87e-09	0.0984321	0.0195338	UBAC2
chr3	30730226	30730767	542	*	2	1.47e-16	9.1e-05	8.52e-11	9.42e-10	0.163264	0.0815172	TGFBR2
chr17	80407031	80408536	1506	*	9	1.48e-16	4.24e-11	0.000983433	3.82e-10	0.0511067	0.0228617	C17orf62
chr2	74196376	74196572	197	*	3	1.53e-16	1.86e-10	1.64e-07	4.19e-11	0.0569004	0.0297681	DGUOK-AS1
chr1	156697791	156699437	1647	*	22	1.53e-16	0.0588627	1.63e-05	0.000167892	0.0927589	0.00919709	RRNAD1, ISG20L2
chrX	48929808	48930360	553	*	3	1.57e-16	6.64e-11	5.38e-06	1.54e-10	-0.186969	-0.108378	PRAF2, AF196779.12, WDR45
chr17	48639568	48640257	690	*	5	1.57e-16	0.000674392	4.41e-08	1.28e-06	-0.0613354	-0.00711858	CACNA1G
chr12	53591049	53592259	1211	*	7	1.58e-16	8.19e-10	0.00167435	3.09e-09	-0.112321	-0.0443291	ITGB7
chr19	18110560	18111389	830	*	3	1.61e-16	2.4e-09	5.31e-06	4.29e-09	0.0570001	-0.00603536	KCNN1
chr6	29617320	29618347	1028	*	19	1.61e-16	0.00170756	3.26e-07	1.24e-05	0.0730543	0.0157101	NA
chr16	89177266	89178203	938	*	5	1.64e-16	5.96e-09	2.65e-08	3.45e-10	-0.0542904	-0.0370432	ACSF3
chr17	2843149	2843257	109	*	3	1.68e-16	7.16e-12	4.2e-06	1.84e-11	-0.105766	-0.0814392	RAP1GAP2
chr1	9710821	9712988	2168	*	15	1.69e-16	1.57e-05	6.79e-06	7.37e-09	0.102391	0.017911	PIK3CD, C1orf200
chr2	66666684	66668012	1329	*	13	1.69e-16	3.7e-07	5.8e-05	1.99e-08	0.0884894	0.019418	MEIS1, MEIS1-AS2, AC092669.1
chr9	126117141	126118772	1632	*	6	1.7e-16	6.79e-09	1.42e-06	4.27e-10	-0.0562208	-0.0389449	CRB2
chr16	2082689	2083393	705	*	7	1.73e-16	2.64e-09	0.000649968	3.39e-09	-0.0682691	-0.0377969	SLC9A3R2
chr1	50641594	50642369	776	*	4	1.78e-16	1.18e-07	7.64e-07	4.57e-09	-0.104318	-0.0482745	ELAVL4
chr17	14212636	14214081	1446	*	7	1.78e-16	2.36e-07	1.61e-06	1.7e-08	-0.117183	-0.0322008	HS3ST3B1
chr19	17650009	17651048	1040	*	4	1.79e-16	1.32e-06	3.96e-09	1.02e-10	-0.0785569	-0.0371355	FAM129C
chr17	71258045	71259281	1237	*	11	1.79e-16	2.37e-08	0.000274691	1.79e-08	-0.0510204	-0.0270484	CPSF4L
chr17	5402539	5403907	1369	*	10	1.84e-16	0.000154114	0.00102135	1.41e-06	-0.109367	-0.0329606	NLRP1
chr8	101912017	101912744	728	*	5	1.85e-16	1.12e-05	5.14e-06	1.86e-08	-0.0557832	-0.0277929	NA
chr11	6224927	6226437	1511	*	7	1.87e-16	1.44e-07	5.67e-07	1.41e-09	-0.0778323	-0.018315	NA
chr3	194930726	194931635	910	*	3	1.88e-16	2.08e-07	3.74e-08	7.65e-09	-0.124956	-0.0582572	XXYLT1
chr22	31523720	31523757	38	*	2	1.9e-16	5.01e-11	7.77e-07	1.38e-10	-0.0866774	-0.0830681	INPP5J
chr1	227953546	227954604	1059	*	3	1.9e-16	0.000110941	1.04e-08	1.23e-08	0.127489	0.0461425	SNAP47
chr13	79968174	79968324	151	*	3	1.93e-16	7.29e-12	4.37e-06	3.01e-11	0.103136	0.0715751	RBM26
chr6	30139478	30140713	1236	*	23	1.93e-16	0.0003094	9.57e-05	9.81e-06	-0.103358	-0.00974243	TRIM15
chr9	97544885	97545827	943	*	4	1.99e-16	1.24e-07	1.98e-10	2.29e-10	0.0864007	0.00694628	C9orf3
chr9	110479374	110479859	486	*	2	1.99e-16	9.19e-09	5.96e-10	3.02e-10	0.096239	0.044539	NA
chr14	101314776	101315775	1000	*	3	2.01e-16	1.94e-06	1.82e-10	9.39e-10	0.139525	0.0385733	MEG3, RP11-123M6.2
chr1	247275326	247276552	1227	*	13	2.01e-16	7.92e-05	4.79e-05	1.88e-07	-0.0661523	-0.015046	C1orf229
chr2	45175881	45176551	671	*	3	2.04e-16	1.89e-06	6.36e-06	6.18e-09	-0.0722293	-0.0480259	NA
chr22	19842837	19843949	1113	*	5	2.04e-16	0.000137542	5.98e-08	4.64e-07	0.0810875	0.0110195	NA
chr9	132803508	132804280	773	*	2	2.09e-16	7.73e-07	1.11e-09	3.18e-09	0.0891668	0.0458247	FNBP1
chr6	31733434	31734580	1147	*	20	2.11e-16	2.52e-07	0.0391511	1.66e-06	-0.0837729	-0.0335205	VWA7
chr1	235104853	235107837	2985	*	10	2.16e-16	1.33e-09	1.43e-05	1.39e-10	-0.0971117	-0.0141711	RP11-443B7.1
chr11	12767438	12768311	874	*	2	2.17e-16	5.74e-07	1.4e-10	5.76e-10	0.105189	0.0475932	TEAD1
chr15	64756828	64757256	429	*	2	2.22e-16	3.34e-06	4.95e-11	3.73e-10	0.121285	0.066941	ZNF609
chr19	16998493	17001305	2813	*	15	2.22e-16	1.79e-07	0.00160438	9.77e-09	-0.0397255	-0.00789655	F2RL3
chr4	103421224	103422460	1237	*	10	2.22e-16	2.13e-05	1.77e-05	1.06e-07	0.0842505	0.0170345	AF213884.2
chr17	75692478	75692571	94	*	2	2.3e-16	5.55e-09	2.51e-11	2.87e-11	-0.0149277	-0.0134092	NA
chr1	16087295	16088002	708	*	4	2.3e-16	4.7e-06	6.63e-07	2.23e-09	-0.108621	-0.0501199	FBLIM1
chr16	19721014	19721878	865	*	4	2.35e-16	7.98e-08	2.62e-05	6.51e-10	-0.0894703	-0.057086	AC002550.5, KNOP1
chr16	21531867	21532834	968	*	4	2.36e-16	1.02e-07	7.4e-07	8.4e-10	-0.05778	-0.0320415	NA
chr17	76899257	76900295	1039	*	7	2.37e-16	1.37e-05	9.61e-05	5.01e-08	0.0913458	0.0285863	CTD-2373H9.5, TIMP2, DDC8
chr7	102066852	102067440	589	*	5	2.38e-16	0.00308586	8.88e-11	3.8e-08	0.108185	0.0292372	PRKRIP1, RP11-514P8.2
chr7	2076633	2079167	2535	*	12	2.39e-16	2.06e-06	2.61e-06	6.61e-11	0.134977	0.0230469	MAD1L1
chr3	24534677	24538388	3712	*	32	2.4e-16	2.31e-11	0.000205333	6.03e-12	-0.094298	-0.00656296	THRB-AS1, THRB, RP11-317L10.1
chr17	48502312	48503634	1323	*	12	2.41e-16	0.000472787	6.47e-07	2.35e-07	0.047744	0.00454829	ACSF2
chr2	207846643	207848321	1679	*	6	2.42e-16	1.48e-06	1.21e-07	7.5e-09	0.0937275	0.0341751	NA
chr19	3178378	3180708	2331	*	15	2.42e-16	2.13e-06	0.000204872	1.16e-07	0.0300802	0.0145109	S1PR4
chr2	143624880	143624904	25	*	2	2.45e-16	4.48e-06	2.23e-12	2.47e-11	0.0938906	0.0502369	NA
chr17	79476186	79478508	2323	*	7	2.46e-16	1.97e-10	5.23e-08	1.04e-11	0.0856216	0.0353607	ACTG1, AC139149.1
[truncated: 12,644 more rows]

## Sheet: VLBW_Adult_DMR
Bioconductor package: DMRcate
DMRcate (https://tinyurl.com/y3uex6bj)
seqnames	start	end	width	strand	no.cpgs	min_smoothed_fdr	Stouffer	HMFDR	Fisher	maxdiff	meandiff	overlapping.genes
chr19	46801193	46801672	480	*	5	2.27802e-26	0.0141859	0.00249144	8.49404e-06	-0.103118	-0.0605764	HIF3A
chr20	2675072	2675418	347	*	2	2.38139e-16	5.86433e-05	0.00311985	0.000129267	0.100962	0.0976399	EBF4
chr2	121496875	121498194	1320	*	4	1.11418e-13	0.0192544	0.0572065	0.0270904	0.0812394	0.0612106	GLI2
